# Supplementary material for: (2R,4R)-2-Hydr­oxy-4-(2-methoxy­phen­yl)bicyclo­[3.3.1]nonan-9-one
Source: Acta Crystallogr Sect E Struct Rep Online. 2009 Jul 29;65(Pt 8):o2012. doi: 10.1107/S1600536809028980 (PMC2977292; doi:10.1107/S1600536809028980)
Supplement: Supplementary file 1 [file e-65-o2012-sup1.cif]

##############################################################################
###                                                                        ###
###        Electronic paper (Acta Crystallographica Section E)             ###
###                                                                        ###
##############################################################################
#                                                                            #
# This CIF contains the data in a paper accepted for publication in Acta     #
# Crystallographica Section E. It conforms to the requirements of Notes      #
# for Authors for Section E, and has been peer reviewed under the auspices   #
# of the IUCr Commission on Journals.                                        #
#                                                                            #
# Full details of the Crystallographic Information File format               #
# are given in the paper "The Crystallographic Information File (CIF):       #
# a New Standard Archive File for Crystallography" by S. R. Hall, F. H.      #
# Allen and I. D. Brown [Acta Cryst. (1991), A47, 655-685].                  #
#                                                                            #
# The current version of the core CIF dictionary is obtainable from          #
# ftp://ftp.iucr.org/pub/cif_core.dic. The current version number is 2.4.    #
#                                                                            #
# Software is freely available for graphical display of the structure(s) in  #
# this CIF.  For information consult the CIF home page http://www.iucr.org/  #
# cif/home.html                                                              #
#                                                                            #
# This file may be used for bona fide research purposes within the           #
# scientific community so long as proper attribution is given to the journal # 
# article from which it was obtained.                                        #
#                                                                            #
##############################################################################
                                             
data_global
_audit_creation_method     'by CrystalStructure 3.7.0'
_journal_date_recd_electronic     2009-07-03
_journal_date_accepted     2009-07-22
_journal_name_full     'Acta Crystallographica, Section E'
_journal_year     2009
_journal_volume     65
_journal_issue      8
_journal_page_first     o2012
_journal_page_last     o2012
_journal_paper_category     QO
_journal_coeditor_code     ZL2227
_publ_contact_author_name     'Shuping Luo'
_publ_contact_author_address
;
State Key Laboratory Breeding Base of Green Chemistry-Synthesis Technology
Zhejiang University of Technology
Hangzhou
310014
China
;
_publ_contact_author_email     'lsp96@163.com'
_publ_contact_author_fax     '86 571 88320066'
_publ_contact_author_phone     '86 571 88320430'
_publ_section_title
;
(2<i>R</i>,4<i>R</i>)-2-Hydroxy-4-(2-methoxyphenyl)bicyclo[3.3.1]nonan-9-one
;
loop_
    _publ_author_name
    _publ_author_address
    'Shuping Luo'
;
State Key Laboratory Breeding Base of Green Chemistry-Synthesis Technology
Zhejiang University of Technology
Hangzhou 310014
People's Republic of China
;
    'Guangcun Zhang'
;
State Key Laboratory Breeding Base of Green Chemistry-Synthesis Technology
Zhejiang University of Technology
Hangzhou 310014
People's Republic of China
;
    'Shuai Zhang'
;
State Key Laboratory Breeding Base of Green Chemistry-Synthesis Technology
Zhejiang University of Technology
Hangzhou 310014
People's Republic of China
;
    'Yifeng Wang'
;
State Key Laboratory Breeding Base of Green Chemistry-Synthesis Technology
Zhejiang University of Technology
Hangzhou 310014
People's Republic of China
;
    'Wei Zhang'
;
State Key Laboratory Breeding Base of Green Chemistry-Synthesis Technology
Zhejiang University of Technology
Hangzhou 310014
People's Republic of China
;
data_I
_chemical_name_systematic
;
(2<i>R</i>,4<i>R</i>)-2-Hydroxy-4-(2-methoxyphenyl)bicyclo[3.3.1]nonan-9-one
;
_chemical_formula_moiety     'C16 H20 O3'
_chemical_formula_sum     'C16 H20 O3'
_chemical_formula_iupac     'C16 H20 O3'
_chemical_formula_weight     260.33
_chemical_melting_point     ?
_symmetry_cell_setting     orthorhombic
_symmetry_space_group_name_H-M     'P 21 21 21'
_symmetry_space_group_name_Hall     'P 2ac 2ab'
loop_
    _symmetry_equiv_pos_site_id
    _symmetry_equiv_pos_as_xyz
    1 '+X,+Y,+Z'
    2 '1/2+X,1/2-Y,-Z'
    3 '-X,1/2+Y,1/2-Z'
    4 '1/2-X,-Y,1/2+Z'
_cell_length_a     6.9378(5)
_cell_length_b     12.5291(11)
_cell_length_c     16.0726(14)
_cell_angle_alpha     90.0000
_cell_angle_beta     90.0000
_cell_angle_gamma     90.0000
_cell_volume     1397.1(2)
_cell_formula_units_Z     4
_cell_measurement_reflns_used     8871
_cell_measurement_theta_min     3.0
_cell_measurement_theta_max     27.4
_cell_measurement_temperature     296.0(10)
_exptl_crystal_description     'chunk'
_exptl_crystal_colour     'colorless'
_exptl_crystal_size_max     0.47
_exptl_crystal_size_mid     0.32
_exptl_crystal_size_min     0.29
_exptl_crystal_density_diffrn     1.238
_exptl_crystal_density_meas     ?
_exptl_crystal_density_method     'not measured'
_exptl_crystal_F_000     560.00
_exptl_absorpt_coefficient_mu     0.084
_exptl_absorpt_correction_type     multi-scan
_exptl_absorpt_process_details     '(ABSCOR; Higashi, 1995)'
_exptl_absorpt_correction_T_min     0.945
_exptl_absorpt_correction_T_max     0.976
_diffrn_radiation_type     'Mo K\a'
_diffrn_radiation_wavelength     0.71075
_diffrn_measurement_device_type     'Rigaku R-AXIS RAPID'
_diffrn_measurement_method     \w
_diffrn_detector_area_resol_mean     10.00
_diffrn_reflns_number     13314
_diffrn_reflns_av_R_equivalents     0.034
_diffrn_reflns_theta_max     27.44
_diffrn_reflns_theta_full     27.50
_diffrn_measured_fraction_theta_max     0.997
_diffrn_measured_fraction_theta_full     0.992
_diffrn_reflns_limit_h_min     -8
_diffrn_reflns_limit_h_max     8
_diffrn_reflns_limit_k_min     -16
_diffrn_reflns_limit_k_max     16
_diffrn_reflns_limit_l_min     -20
_diffrn_reflns_limit_l_max     20
_refine_special_details
;
Refinement using all reflections. The weighted <i>R</i>-factor (<i>wR</i>) and
goodness of fit (<i>S</i>) are based on <i>F</i>^2^. <i>R</i>-factor (gt) are
based on <i>F</i>. The threshold expression of <i>F</i>^2^ > 2.0
\s(<i>F</i>^2^) is used only for calculating <i>R</i>-factor (gt).
;
_reflns_number_total     1840
_reflns_number_gt     1211
_reflns_threshold_expression     F^2^>2\s(F^2^)
_refine_ls_structure_factor_coef     Fsqd
_refine_ls_R_factor_gt     0.0316
_refine_ls_wR_factor_ref     0.0610
_refine_ls_goodness_of_fit_ref     1.002
_refine_ls_number_reflns     1840
_refine_ls_number_parameters     173
_refine_ls_hydrogen_treatment     constr
_refine_ls_weighting_scheme     calc
_refine_ls_weighting_details     'w = 1/[1.01\s(Fo^2^)]/(4Fo^2^)'
_refine_ls_shift/su_max     0.0000
_refine_diff_density_max     0.16
_refine_diff_density_min     -0.13
_refine_ls_extinction_method     'Larson (1970), equation 22'
_refine_ls_extinction_coef      65E1(3)
_refine_ls_abs_structure_details     ?
_refine_ls_abs_structure_Flack     ?
loop_
    _atom_type_symbol
    _atom_type_description
    _atom_type_scat_dispersion_real
    _atom_type_scat_dispersion_imag
    _atom_type_scat_source
    'C' 'C' 0.003 0.002
;
International Tables for Crystallography
(1992, Vol. C, Tables 4.2.6.8 and 6.1.1.4)
;
    'H' 'H' 0.000 0.000
;
International Tables for Crystallography
(1992, Vol. C, Table 6.1.1.4)
;
    'O' 'O' 0.011 0.006
;
International Tables for Crystallography
(1992, Vol. C, Tables 4.2.6.8 and 6.1.1.4)
;
_computing_data_collection     'PROCESS-AUTO (Rigaku, 2006)'
_computing_cell_refinement     'PROCESS-AUTO (Rigaku, 2006)'
_computing_data_reduction
                        'CrystalStructure (Rigaku/MSC, 2004), and Larson (1970)'
_computing_structure_solution     'SIR97 (Altomare <i>et al.</i>,  1999)'
_computing_structure_refinement     'CRYSTALS (Watkin <i>et al.</i>, 1996)'
_computing_molecular_graphics     'ORTEP-3 for windows (Farrugia, 1997)'
_computing_publication_material     'CrystalStructure (Rigaku/MSC, 2004)'
loop_
    _atom_site_type_symbol
    _atom_site_label
    _atom_site_fract_x
    _atom_site_fract_y
    _atom_site_fract_z
    _atom_site_U_iso_or_equiv
    _atom_site_adp_type
    _atom_site_calc_flag
    _atom_site_refinement_flags
    _atom_site_occupancy
    _atom_site_disorder_assembly
    _atom_site_disorder_group
    O O1 0.3084(2) -0.19303(10) 0.07830(9) 0.0638(4) Uani d . 1.00 . .
    O O2 -0.1217(2) -0.10943(12) 0.00114(9) 0.0622(4) Uani d . 1.00 . .
    O O3 -0.10291(19) 0.08144(11) 0.23327(8) 0.0593(4) Uani d . 1.00 . .
    C C1 0.1869(2) 0.03037(14) 0.12399(11) 0.0390(5) Uani d . 1.00 . .
    C C2 0.3817(2) -0.00912(14) 0.09036(12) 0.0457(5) Uani d . 1.00 . .
    C C3 0.3617(2) -0.10201(16) 0.02981(12) 0.0476(5) Uani d . 1.00 . .
    C C4 0.2100(2) -0.08335(16) -0.03793(12) 0.0472(5) Uani d . 1.00 . .
    C C5 0.2559(3) 0.00623(18) -0.10098(12) 0.0601(6) Uani d . 1.00 . .
    C C6 0.2481(3) 0.11937(17) -0.06523(13) 0.0657(7) Uani d . 1.00 . .
    C C7 0.0787(3) 0.13738(16) -0.00841(12) 0.0599(6) Uani d . 1.00 . .
    C C8 0.0362(2) 0.04651(14) 0.05297(12) 0.0433(5) Uani d . 1.00 . .
    C C9 0.0240(2) -0.05569(16) 0.00463(12) 0.0440(5) Uani d . 1.00 . .
    C C10 0.1996(2) 0.12898(14) 0.17882(11) 0.0388(5) Uani d . 1.00 . .
    C C11 0.3544(2) 0.19787(16) 0.17853(12) 0.0519(6) Uani d . 1.00 . .
    C C12 0.3625(3) 0.28667(17) 0.23012(12) 0.0653(7) Uani d . 1.00 . .
    C C13 0.2124(3) 0.30819(18) 0.28234(13) 0.0632(7) Uani d . 1.00 . .
    C C14 0.0528(3) 0.24199(16) 0.28470(12) 0.0527(6) Uani d . 1.00 . .
    C C15 0.0475(2) 0.15310(14) 0.23345(12) 0.0437(5) Uani d . 1.00 . .
    C C16 -0.2463(2) 0.0914(2) 0.29575(13) 0.0707(7) Uani d . 1.00 . .
    H H1 0.1366 -0.0270 0.1593 0.047 Uiso c R 1.00 . .
    H H3 0.4868 -0.1155 0.0035 0.057 Uiso c R 1.00 . .
    H H4 0.1918 -0.1502 -0.0687 0.057 Uiso c R 1.00 . .
    H H8 -0.0897 0.0599 0.0785 0.052 Uiso c R 1.00 . .
    H H11 0.4567 0.1845 0.1426 0.062 Uiso c R 1.00 . .
    H H12 0.4697 0.3312 0.2291 0.078 Uiso c R 1.00 . .
    H H13 0.2174 0.3679 0.3167 0.076 Uiso c R 1.00 . .
    H H14 -0.0495 0.2570 0.3202 0.063 Uiso c R 1.00 . .
    H H21 0.4604 -0.0320 0.1369 0.055 Uiso c R 1.00 . .
    H H22 0.4448 0.0495 0.0619 0.055 Uiso c R 1.00 . .
    H H51 0.3847 -0.0058 -0.1226 0.072 Uiso c R 1.00 . .
    H H52 0.1634 0.0017 -0.1461 0.072 Uiso c R 1.00 . .
    H H61 0.3655 0.1322 -0.0341 0.079 Uiso c R 1.00 . .
    H H62 0.2399 0.1696 -0.1110 0.079 Uiso c R 1.00 . .
    H H71 -0.0348 0.1477 -0.0427 0.072 Uiso c R 1.00 . .
    H H72 0.1032 0.2016 0.0236 0.072 Uiso c R 1.00 . .
    H H101 0.3263 -0.2488 0.0498 0.077 Uiso c R 1.00 . .
    H H161 -0.3243 0.0282 0.2967 0.085 Uiso c R 1.00 . .
    H H162 -0.1856 0.1007 0.3489 0.085 Uiso c R 1.00 . .
    H H163 -0.3260 0.1522 0.2839 0.085 Uiso c R 1.00 . .
loop_
    _atom_site_aniso_label
    _atom_site_aniso_U_11
    _atom_site_aniso_U_22
    _atom_site_aniso_U_33
    _atom_site_aniso_U_12
    _atom_site_aniso_U_13
    _atom_site_aniso_U_23
    O1 0.0884(9) 0.0367(7) 0.0664(9) 0.0155(8) 0.0188(8) 0.0031(7)
    O2 0.0536(7) 0.0633(10) 0.0698(10) -0.0144(8) -0.0018(8) -0.0159(9)
    O3 0.0580(7) 0.0607(9) 0.0591(9) -0.0141(8) 0.0173(7) -0.0219(7)
    C1 0.0433(9) 0.0327(10) 0.0410(10) 0.0023(8) 0.0029(8) -0.0021(8)
    C2 0.0448(10) 0.0422(11) 0.0502(12) 0.0061(10) -0.0038(9) -0.0003(10)
    C3 0.0494(11) 0.0398(11) 0.0537(12) 0.0076(10) 0.0110(10) -0.0023(10)
    C4 0.0553(11) 0.0392(11) 0.0472(11) -0.0009(10) 0.0070(10) -0.0121(9)
    C5 0.0638(13) 0.0677(14) 0.0488(12) 0.0024(13) 0.0070(11) 0.0001(11)
    C6 0.0879(16) 0.0525(14) 0.0566(14) -0.0027(14) -0.0052(13) 0.0114(12)
    C7 0.0857(15) 0.0436(12) 0.0503(12) 0.0147(12) -0.0154(12) -0.0024(11)
    C8 0.0421(9) 0.0428(11) 0.0452(10) 0.0068(9) -0.0030(9) -0.0122(10)
    C9 0.0454(10) 0.0447(11) 0.0420(11) -0.0015(10) -0.0025(9) -0.0042(10)
    C10 0.0491(10) 0.0333(10) 0.0341(9) 0.0000(9) -0.0037(9) -0.0003(8)
    C11 0.0595(12) 0.0452(11) 0.0509(12) -0.0091(11) 0.0081(10) -0.0048(10)
    C12 0.0772(14) 0.0512(14) 0.0675(15) -0.0229(13) 0.0124(13) -0.0159(12)
    C13 0.0856(15) 0.0440(13) 0.0600(14) -0.0115(13) 0.0037(13) -0.0156(11)
    C14 0.0650(13) 0.0442(12) 0.0488(12) 0.0023(11) 0.0065(11) -0.0104(10)
    C15 0.0519(11) 0.0396(11) 0.0397(11) -0.0022(9) -0.0024(10) -0.0023(10)
    C16 0.0503(12) 0.0801(17) 0.0816(16) -0.0057(13) 0.0152(12) -0.0221(14)
_geom_special_details
;
ENTER SPECIAL DETAILS OF THE MOLECULAR GEOMETRY
;
loop_
    _geom_bond_atom_site_label_1
    _geom_bond_atom_site_label_2
    _geom_bond_site_symmetry_1
    _geom_bond_site_symmetry_2
    _geom_bond_distance
    _geom_bond_publ_flag
    O1 C3 . . 1.430(2) ?
    O2 C9 . . 1.216(2) ?
    O3 C15 . . 1.376(2) ?
    O3 C16 . . 1.419(2) ?
    C1 C2 . . 1.537(2) ?
    C1 C8 . . 1.561(2) ?
    C1 C10 . . 1.520(2) ?
    C2 C3 . . 1.523(2) ?
    C3 C4 . . 1.533(2) ?
    C4 C5 . . 1.545(2) ?
    C4 C9 . . 1.501(2) ?
    C5 C6 . . 1.531(3) ?
    C6 C7 . . 1.505(3) ?
    C7 C8 . . 1.535(2) ?
    C8 C9 . . 1.500(2) ?
    C10 C11 . . 1.378(2) ?
    C10 C15 . . 1.406(2) ?
    C11 C12 . . 1.389(2) ?
    C12 C13 . . 1.365(3) ?
    C13 C14 . . 1.384(3) ?
    C14 C15 . . 1.386(2) ?
    O1 H101 . . 0.846 ?
    C1 H1 . . 0.980 ?
    C2 H21 . . 0.970 ?
    C2 H22 . . 0.970 ?
    C3 H3 . . 0.980 ?
    C4 H4 . . 0.980 ?
    C5 H51 . . 0.970 ?
    C5 H52 . . 0.970 ?
    C6 H61 . . 0.970 ?
    C6 H62 . . 0.970 ?
    C7 H71 . . 0.970 ?
    C7 H72 . . 0.970 ?
    C8 H8 . . 0.980 ?
    C11 H11 . . 0.930 ?
    C12 H12 . . 0.930 ?
    C13 H13 . . 0.930 ?
    C14 H14 . . 0.930 ?
    C16 H161 . . 0.960 ?
    C16 H162 . . 0.960 ?
    C16 H163 . . 0.960 ?
loop_
    _geom_angle_atom_site_label_1
    _geom_angle_atom_site_label_2
    _geom_angle_atom_site_label_3
    _geom_angle_site_symmetry_1
    _geom_angle_site_symmetry_2
    _geom_angle_site_symmetry_3
    _geom_angle
    _geom_angle_publ_flag
    C15 O3 C16 . . . 118.18(15) ?
    C2 C1 C8 . . . 111.91(14) ?
    C2 C1 C10 . . . 114.46(14) ?
    C8 C1 C10 . . . 110.96(14) ?
    C1 C2 C3 . . . 112.99(15) ?
    O1 C3 C2 . . . 106.53(15) ?
    O1 C3 C4 . . . 109.33(15) ?
    C2 C3 C4 . . . 113.56(16) ?
    C3 C4 C5 . . . 115.78(16) ?
    C3 C4 C9 . . . 107.58(15) ?
    C5 C4 C9 . . . 107.97(16) ?
    C4 C5 C6 . . . 114.78(17) ?
    C5 C6 C7 . . . 113.23(18) ?
    C6 C7 C8 . . . 115.36(16) ?
    C1 C8 C7 . . . 115.97(15) ?
    C1 C8 C9 . . . 107.82(15) ?
    C7 C8 C9 . . . 108.12(15) ?
    O2 C9 C4 . . . 124.46(18) ?
    O2 C9 C8 . . . 122.92(17) ?
    C4 C9 C8 . . . 112.62(15) ?
    C1 C10 C11 . . . 123.56(16) ?
    C1 C10 C15 . . . 119.53(16) ?
    C11 C10 C15 . . . 116.91(17) ?
    C10 C11 C12 . . . 122.11(19) ?
    C11 C12 C13 . . . 119.6(2) ?
    C12 C13 C14 . . . 120.6(2) ?
    C13 C14 C15 . . . 119.12(19) ?
    O3 C15 C10 . . . 115.32(16) ?
    O3 C15 C14 . . . 123.07(17) ?
    C10 C15 C14 . . . 121.60(17) ?
    C3 O1 H101 . . . 109.0 ?
    C2 C1 H1 . . . 106.3 ?
    C8 C1 H1 . . . 106.3 ?
    C10 C1 H1 . . . 106.3 ?
    C1 C2 H21 . . . 108.6 ?
    C1 C2 H22 . . . 108.6 ?
    C3 C2 H21 . . . 108.6 ?
    C3 C2 H22 . . . 108.6 ?
    H21 C2 H22 . . . 109.5 ?
    O1 C3 H3 . . . 109.1 ?
    C2 C3 H3 . . . 109.1 ?
    C4 C3 H3 . . . 109.1 ?
    C3 C4 H4 . . . 108.4 ?
    C5 C4 H4 . . . 108.4 ?
    C9 C4 H4 . . . 108.4 ?
    C4 C5 H51 . . . 108.1 ?
    C4 C5 H52 . . . 108.1 ?
    C6 C5 H51 . . . 108.1 ?
    C6 C5 H52 . . . 108.1 ?
    H51 C5 H52 . . . 109.5 ?
    C5 C6 H61 . . . 108.5 ?
    C5 C6 H62 . . . 108.5 ?
    C7 C6 H61 . . . 108.5 ?
    C7 C6 H62 . . . 108.5 ?
    H61 C6 H62 . . . 109.5 ?
    C6 C7 H71 . . . 108.0 ?
    C6 C7 H72 . . . 108.0 ?
    C8 C7 H71 . . . 108.0 ?
    C8 C7 H72 . . . 108.0 ?
    H71 C7 H72 . . . 109.5 ?
    C1 C8 H8 . . . 108.2 ?
    C7 C8 H8 . . . 108.2 ?
    C9 C8 H8 . . . 108.2 ?
    C10 C11 H11 . . . 118.9 ?
    C12 C11 H11 . . . 118.9 ?
    C11 C12 H12 . . . 120.2 ?
    C13 C12 H12 . . . 120.2 ?
    C12 C13 H13 . . . 119.7 ?
    C14 C13 H13 . . . 119.7 ?
    C13 C14 H14 . . . 120.4 ?
    C15 C14 H14 . . . 120.4 ?
    O3 C16 H161 . . . 109.5 ?
    O3 C16 H162 . . . 109.5 ?
    O3 C16 H163 . . . 109.5 ?
    H161 C16 H162 . . . 109.5 ?
    H161 C16 H163 . . . 109.5 ?
    H162 C16 H163 . . . 109.5 ?
loop_
    _geom_torsion_atom_site_label_1
    _geom_torsion_atom_site_label_2
    _geom_torsion_atom_site_label_3
    _geom_torsion_atom_site_label_4
    _geom_torsion_site_symmetry_1
    _geom_torsion_site_symmetry_2
    _geom_torsion_site_symmetry_3
    _geom_torsion_site_symmetry_4
    _geom_torsion
    _geom_torsion_publ_flag
    C16 O3 C15 C10 . . . . 170.27(16) ?
    C16 O3 C15 C14 . . . . -8.4(2) ?
    C2 C1 C8 C7 . . . . -67.5(2) ?
    C2 C1 C8 C9 . . . . 53.83(19) ?
    C8 C1 C2 C3 . . . . -47.7(2) ?
    C2 C1 C10 C11 . . . . 19.8(2) ?
    C2 C1 C10 C15 . . . . -160.11(16) ?
    C10 C1 C2 C3 . . . . -175.04(15) ?
    C8 C1 C10 C11 . . . . -108.0(2) ?
    C8 C1 C10 C15 . . . . 72.1(2) ?
    C10 C1 C8 C7 . . . . 61.7(2) ?
    C10 C1 C8 C9 . . . . -176.97(14) ?
    C1 C2 C3 O1 . . . . -71.93(19) ?
    C1 C2 C3 C4 . . . . 48.5(2) ?
    O1 C3 C4 C5 . . . . -174.64(15) ?
    O1 C3 C4 C9 . . . . 64.54(19) ?
    C2 C3 C4 C5 . . . . 66.5(2) ?
    C2 C3 C4 C9 . . . . -54.3(2) ?
    C3 C4 C5 C6 . . . . -69.7(2) ?
    C3 C4 C9 O2 . . . . -116.3(2) ?
    C3 C4 C9 C8 . . . . 63.5(2) ?
    C5 C4 C9 O2 . . . . 118.0(2) ?
    C5 C4 C9 C8 . . . . -62.1(2) ?
    C9 C4 C5 C6 . . . . 50.9(2) ?
    C4 C5 C6 C7 . . . . -42.5(2) ?
    C5 C6 C7 C8 . . . . 42.9(2) ?
    C6 C7 C8 C1 . . . . 69.4(2) ?
    C6 C7 C8 C9 . . . . -51.8(2) ?
    C1 C8 C9 O2 . . . . 116.16(19) ?
    C1 C8 C9 C4 . . . . -63.67(19) ?
    C7 C8 C9 O2 . . . . -117.7(2) ?
    C7 C8 C9 C4 . . . . 62.4(2) ?
    C1 C10 C11 C12 . . . . -179.26(18) ?
    C1 C10 C15 O3 . . . . 1.2(2) ?
    C1 C10 C15 C14 . . . . 179.90(17) ?
    C11 C10 C15 O3 . . . . -178.77(16) ?
    C11 C10 C15 C14 . . . .  0.0(2) ?
    C15 C10 C11 C12 . . . . 0.7(2) ?
    C10 C11 C12 C13 . . . . -0.9(3) ?
    C11 C12 C13 C14 . . . . 0.4(3) ?
    C12 C13 C14 C15 . . . . 0.2(3) ?
    C13 C14 C15 O3 . . . . 178.22(18) ?
    C13 C14 C15 C10 . . . . -0.4(2) ?
loop_
    _geom_hbond_atom_site_label_D
    _geom_hbond_atom_site_label_H
    _geom_hbond_atom_site_label_A
    _geom_hbond_site_symmetry_D
    _geom_hbond_site_symmetry_H
    _geom_hbond_site_symmetry_A
    _geom_hbond_distance_DH
    _geom_hbond_distance_HA
    _geom_hbond_distance_DA
    _geom_hbond_angle_DHA
    _geom_hbond_publ_flag
    O1 H101 O2 . . 2_545 0.846 1.988 2.8268(19) 171.3 yes
    O1 H101 O2 2_445 2_445 . 0.846 1.988 2.8268(19) 171.3 yes
    C14 H14 O1 . . 3_555 0.930 2.506 3.434(2) 176.0 yes
