# Supplementary material for: (2R,4R)-2-Hydr­oxy-4-(2-methoxy­phen­yl)bicyclo­[3.3.1]nonan-9-one
Source: Acta Crystallogr Sect E Struct Rep Online. 2009 Jul 29;65(Pt 8):o2012. doi: 10.1107/S1600536809028980 (PMC2977292; doi:10.1107/S1600536809028980)
Supplement: Supplementary file 2 [file e-65-o2012-Isup2.hkl]

# 
# h,k,l, Fc-squared, Fo-squared, sigma(Fo-squared) and status flag 
# 
data_I
_shelx_title '  090311-ZS' 
_shelx_refln_list_code          4 
_shelx_F_calc_maximum      104.70 
_exptl_crystal_F_000       560.00 
_reflns_d_resolution_high  0.7713 
 
loop_ 
 _symmetry_equiv_pos_as_xyz 
 'x, y, z' 
 'x+1/2, -y+1/2, -z' 
 '-x, y+1/2, -z+1/2' 
 '-x+1/2, -y, z+1/2' 
 
_cell_length_a     6.9378 
_cell_length_b    12.5291 
_cell_length_c    16.0726 
_cell_angle_alpha  90.000 
_cell_angle_beta   90.000 
_cell_angle_gamma  90.000 
 
_shelx_F_squared_multiplier     1.000 
 
loop_ 
 _refln_index_h 
 _refln_index_k 
 _refln_index_l 
 _refln_F_squared_calc 
 _refln_F_squared_meas 
 _refln_F_squared_sigma 
 _refln_observed_status 
   2   0   0     2305.54     2233.40     54.45 o 
   4   0   0       30.68       25.80      1.12 o 
   6   0   0       10.14        8.60      1.10 o 
   1   1   0     8065.56     8715.80     97.25 o 
   2   1   0     1203.84     1157.62     15.20 o 
   3   1   0       28.85       27.42      0.72 o 
   4   1   0        2.90        1.61      0.41 o 
   5   1   0      102.48      103.28      1.25 o 
   6   1   0      107.11      123.55      2.32 o 
   7   1   0      109.64      117.63     15.69 o 
   8   1   0        0.01        0.08      1.84 o 
   0   2   0     1625.58     1497.76     20.75 o 
   1   2   0     3244.56     3094.52     27.67 o 
   2   2   0        0.52        0.16      0.35 o 
   3   2   0        2.76        2.77      0.41 o 
   4   2   0       28.21       24.55      0.79 o 
   5   2   0        1.96        1.55      0.44 o 
   6   2   0       10.34       11.62      1.04 o 
   7   2   0       12.81       15.56      1.14 o 
   8   2   0       12.97       12.31      6.32 o 
   1   3   0       51.44       43.62      1.54 o 
   2   3   0      372.55      402.08      4.21 o 
   3   3   0        2.65        3.57      0.69 o 
   4   3   0       26.39       34.83      0.83 o 
   5   3   0        0.99        0.88      0.33 o 
   6   3   0       91.71      101.52      2.46 o 
   7   3   0       12.10       15.06      1.21 o 
   8   3   0       16.75       18.30      4.36 o 
   0   4   0     1307.16     1218.30     19.95 o 
   1   4   0        2.25        1.93      0.57 o 
   2   4   0      186.99      191.08      2.39 o 
   3   4   0       41.89       59.68      1.29 o 
   4   4   0        9.10        9.90      0.86 o 
   5   4   0       70.86       68.85      1.57 o 
   6   4   0       16.99       19.58      1.46 o 
   7   4   0        1.21        1.15      0.97 o 
   8   4   0        0.59       -0.31      3.68 o 
   1   5   0     1135.31     1104.88     11.19 o 
   2   5   0      571.37      562.03      5.95 o 
   3   5   0      263.16      302.78      3.92 o 
   4   5   0        3.67        4.09      0.81 o 
   5   5   0       13.18       10.84      0.79 o 
   6   5   0        1.62        2.16      0.41 o 
   7   5   0       28.94       32.22      1.79 o 
   8   5   0        6.16        3.22      4.01 o 
   0   6   0       38.70       40.03      1.82 o 
   1   6   0        6.51        7.03      1.04 o 
   2   6   0      116.21      104.81      2.23 o 
   3   6   0       86.26       68.47      2.21 o 
   4   6   0        6.97       10.47      1.27 o 
   5   6   0       10.70        9.53      1.01 o 
   6   6   0        9.10        6.71      0.77 o 
   7   6   0        0.00       -0.22      0.90 o 
   8   6   0        4.04        1.83      3.64 o 
   1   7   0      732.99      693.31      8.32 o 
   2   7   0        9.92        8.68      1.19 o 
   3   7   0       23.13       24.98      2.02 o 
   4   7   0       79.17       73.93      2.43 o 
   5   7   0        6.31        4.91      0.89 o 
   6   7   0       59.15       60.63      1.57 o 
   7   7   0       39.17       44.50      3.07 o 
   8   7   0        2.39        2.02      1.43 o 
   0   8   0        9.39        7.35      2.40 o 
   1   8   0       52.49       53.99      2.15 o 
   2   8   0        4.81        4.49      1.10 o 
   3   8   0        0.35        1.00      0.87 o 
   4   8   0       14.33       16.54      1.74 o 
   5   8   0       45.05       39.07      1.90 o 
   6   8   0       37.03       37.39      1.62 o 
   7   8   0        8.30        6.16      2.14 o 
   1   9   0       52.05       45.52      4.62 o 
   2   9   0      512.37      493.68      7.23 o 
   3   9   0      102.75      112.25      3.79 o 
   4   9   0       23.40       21.70      2.08 o 
   5   9   0        4.23        4.23      1.13 o 
   6   9   0       16.41       11.94      2.13 o 
   7   9   0       10.96       12.07      2.49 o 
   0  10   0      323.84      300.68      9.73 o 
   1  10   0       61.56       62.53      2.45 o 
   2  10   0      864.90      860.13     15.68 o 
   3  10   0       32.45       33.87      2.42 o 
   4  10   0      122.12      120.12      3.65 o 
   5  10   0       59.41       73.51      3.36 o 
   6  10   0        0.00        0.16      0.81 o 
   7  10   0        1.29        3.85      2.12 o 
   1  11   0        8.30       14.62      3.80 o 
   2  11   0       77.50       79.85      7.15 o 
   3  11   0        6.67        7.08      1.63 o 
   4  11   0       53.34       62.00      3.47 o 
   5  11   0       63.79       71.50      3.38 o 
   6  11   0        0.53        0.07      1.03 o 
   0  12   0       41.93       46.22      2.55 o 
   1  12   0       17.95       18.08      2.14 o 
   2  12   0        9.77       10.69      1.75 o 
   3  12   0       13.45       13.58      1.85 o 
   4  12   0        3.77        3.26      1.31 o 
   5  12   0       14.60       18.35      2.45 o 
   6  12   0       20.37       23.26      5.46 o 
   1  13   0       14.73       14.04      1.97 o 
   2  13   0       30.25       33.35      2.45 o 
   3  13   0        2.48        5.97      2.25 o 
   4  13   0        0.70        0.22      1.34 o 
   5  13   0        9.91        8.03      3.49 o 
   0  14   0        0.00       -1.72      1.72 o 
   1  14   0       26.70       30.54      3.47 o 
   2  14   0        2.53        2.90      1.91 o 
   3  14   0        2.15        1.74      1.94 o 
   4  14   0        0.01       -0.12      1.19 o 
   1  15   0       10.68       10.94      2.06 o 
   2  15   0       17.44       16.51      3.71 o 
   3  15   0        0.23       -0.35      1.24 o 
   0  16   0       10.83       12.52      3.83 o 
   1  16   0        3.17        3.94      1.52 o 
   1   0   1     1482.47     1386.30     39.42 o 
   2   0   1     1733.68     1641.67     30.06 o 
   3   0   1      259.50      223.05      1.75 o 
   4   0   1       73.21       66.27      0.97 o 
   5   0   1       28.63       28.73      0.78 o 
   6   0   1      482.90      513.01      6.48 o 
   7   0   1       99.68      107.54     51.14 o 
   8   0   1        1.09        0.00      1.08 o 
   1   1   1     3347.56     3253.55     20.84 o 
   2   1   1      540.26      501.22      3.32 o 
   3   1   1      280.17      256.96      2.03 o 
   4   1   1       48.14       47.29      0.76 o 
   5   1   1      105.59      105.27      1.55 o 
   6   1   1      106.15      105.68      1.20 o 
   7   1   1       56.80       56.13      1.68 o 
   0   2   1     3594.03     3543.34     34.35 o 
   1   2   1      786.60      693.58      4.35 o 
   2   2   1      156.49      139.57      1.25 o 
   3   2   1      673.05      675.93      3.73 o 
   4   2   1      103.03       92.22      1.07 o 
   5   2   1       36.27       38.61      0.79 o 
   6   2   1      201.70      206.80      2.14 o 
   7   2   1       18.19       17.56      1.02 o 
   8   2   1       11.42       11.08      2.08 o 
   0   3   1      275.61      237.28      3.05 o 
   1   3   1     1811.65     1726.81     11.88 o 
   2   3   1        3.42        2.15      0.45 o 
   3   3   1      320.68      330.25      2.37 o 
   4   3   1      458.09      449.01      2.79 o 
   5   3   1      207.45      198.92      1.80 o 
   6   3   1       14.28       15.24      0.74 o 
   7   3   1       57.97       67.21      1.41 o 
   8   3   1       26.64       33.47      4.13 o 
   0   4   1     2708.52     2705.84     31.84 o 
   1   4   1      191.34      157.72      1.55 o 
   2   4   1      681.76      680.66      4.72 o 
   3   4   1      268.71      280.18      2.33 o 
   4   4   1        2.17        1.55      0.32 o 
   5   4   1        8.10       10.40      0.71 o 
   6   4   1       38.27       36.83      0.82 o 
   7   4   1        4.90        4.76      0.73 o 
   8   4   1       11.14        6.27      3.97 o 
   0   5   1      351.19      325.03      4.19 o 
   1   5   1      701.65      664.12      4.87 o 
   2   5   1       31.97       29.82      0.98 o 
   3   5   1      233.40      259.20      2.45 o 
   4   5   1      113.73      113.21      1.43 o 
   5   5   1        7.41        7.52      0.49 o 
   6   5   1       11.50       11.45      0.66 o 
   7   5   1        6.99        6.82      0.95 o 
   8   5   1        1.45        0.90      2.50 o 
   0   6   1      237.03      217.77      4.10 o 
   1   6   1      743.53      701.39      5.66 o 
   2   6   1      156.52      163.52      1.93 o 
   3   6   1        9.66        8.61      0.66 o 
   4   6   1       18.83       25.21      1.13 o 
   5   6   1       76.16       66.45      1.01 o 
   6   6   1       33.80       33.97      0.97 o 
   7   6   1       12.63       15.92      1.30 o 
   8   6   1        0.82        1.73      1.23 o 
   0   7   1      320.21      295.56      4.70 o 
   1   7   1      185.14      169.33      4.17 o 
   2   7   1      205.86      208.70      2.51 o 
   3   7   1       48.42       39.21      1.33 o 
   4   7   1       89.02       79.89      1.65 o 
   5   7   1        1.07        1.23      0.49 o 
   6   7   1       32.84       32.68      1.04 o 
   7   7   1        2.51        2.38      0.88 o 
   8   7   1        2.25        2.23      1.19 o 
   0   8   1        5.82        7.32      1.41 o 
   1   8   1      162.17      161.14      2.63 o 
   2   8   1       22.44       29.68      1.90 o 
   3   8   1       22.32       25.68      1.41 o 
   4   8   1       62.14       62.19      1.74 o 
   5   8   1       32.86       39.03      1.31 o 
   6   8   1       15.69       19.89      0.94 o 
   7   8   1        7.80        9.69      1.36 o 
   0   9   1      782.00      758.54      9.92 o 
   1   9   1      168.51      147.75      2.15 o 
   2   9   1      179.73      181.02      3.64 o 
   3   9   1       42.28       45.64      1.53 o 
   4   9   1       41.26       46.21      1.64 o 
   5   9   1       41.47       40.48      1.85 o 
   6   9   1        0.25        0.22      0.54 o 
   7   9   1        5.39        6.58      1.48 o 
   0  10   1        6.64       10.87      4.36 o 
   1  10   1      432.43      424.98      4.55 o 
   2  10   1      449.27      449.45     11.94 o 
   3  10   1       15.80       15.74      1.08 o 
   4  10   1       20.22       21.63      1.79 o 
   5  10   1        9.28       10.19      1.30 o 
   6  10   1       18.99       25.11      1.26 o 
   7  10   1        2.49        5.39      1.82 o 
   0  11   1        0.45        0.72      0.97 o 
   1  11   1      209.00      210.44      3.34 o 
   2  11   1      243.00      246.85      4.21 o 
   3  11   1        4.04        3.97      1.15 o 
   4  11   1       65.92       70.77      2.36 o 
   5  11   1       29.75       35.06      1.96 o 
   6  11   1        2.90        3.06      1.07 o 
   0  12   1       66.93       68.08      3.01 o 
   1  12   1       31.95       33.82      2.51 o 
   2  12   1        8.47        7.76      1.31 o 
   3  12   1        8.93        8.29      1.28 o 
   4  12   1       23.98       27.65      1.80 o 
   5  12   1       15.67       16.36      1.93 o 
   6  12   1        1.57        1.53      1.02 o 
   0  13   1       83.10       82.05      3.57 o 
   1  13   1       36.57       35.95      1.60 o 
   2  13   1        2.68        1.89      0.98 o 
   3  13   1       10.80        9.77      1.29 o 
   4  13   1       23.88       17.46      5.42 o 
   5  13   1        5.05        6.73      1.62 o 
   0  14   1       22.72       25.57      2.43 o 
   1  14   1       13.16       12.98      1.54 o 
   2  14   1       16.21       15.48      2.05 o 
   3  14   1       11.14        8.45      2.68 o 
   4  14   1        6.69        3.05      1.63 o 
   0  15   1        0.11        0.14      1.23 o 
   1  15   1        1.89        2.82      0.91 o 
   2  15   1       12.82       11.88      1.37 o 
   3  15   1        5.38        2.11      1.32 o 
   0  16   1        0.46        1.58      1.34 o 
   1  16   1        1.83        2.50      1.25 o 
   1   0   2     1958.15     1828.24     17.57 o 
   2   0   2       86.21       78.80      0.96 o 
   3   0   2      415.76      353.88      3.19 o 
   4   0   2        0.05        0.11      0.33 o 
   5   0   2      171.26      173.11      3.22 o 
   6   0   2       20.66       27.58      2.16 o 
   7   0   2       43.03       44.12      1.89 o 
   0   1   2     1665.76     1674.31     30.52 o 
   1   1   2     6073.71     6188.57     43.14 o 
   2   1   2     2721.61     2624.10     16.94 o 
   3   1   2      184.30      173.29      1.57 o 
   4   1   2      370.84      376.05      2.59 o 
   5   1   2      184.04      186.62      1.86 o 
   6   1   2      346.70      366.71      6.96 o 
   7   1   2        7.25        6.66      0.70 o 
   8   1   2        4.99        5.06      2.00 o 
   0   2   2     7583.72     8187.64    141.64 o 
   1   2   2      876.05      839.34      5.42 o 
   2   2   2     1036.71     1015.19      6.33 o 
   3   2   2      209.31      201.80      1.77 o 
   4   2   2      277.41      276.32      2.37 o 
   5   2   2        7.15        7.67      0.56 o 
   6   2   2       85.09       85.71      1.27 o 
   7   2   2        7.81        7.25      0.78 o 
   8   2   2        1.20        1.24      2.17 o 
   0   3   2      161.86      144.78      2.23 o 
   1   3   2     1513.74     1489.89     12.11 o 
   2   3   2     1337.39     1333.83      9.44 o 
   3   3   2      490.16      553.28      3.75 o 
   4   3   2      364.12      364.82      2.87 o 
   5   3   2       32.75       31.90      0.78 o 
   6   3   2       83.05       76.00      1.15 o 
   7   3   2        8.03        7.86      0.68 o 
   8   3   2        0.38        0.44      1.29 o 
   0   4   2     1090.64     1053.66     11.59 o 
   1   4   2      461.92      396.60      3.14 o 
   2   4   2       35.25       42.48      0.86 o 
   3   4   2      385.19      379.94      2.91 o 
   4   4   2      230.37      228.24      2.03 o 
   5   4   2       48.91       52.49      1.19 o 
   6   4   2        0.39        0.12      0.39 o 
   7   4   2        4.81        5.04      0.64 o 
   8   4   2        3.33        3.43      1.83 o 
   0   5   2     1368.51     1368.17     15.18 o 
   1   5   2       28.72       27.80      1.08 o 
   2   5   2      233.81      206.72      1.91 o 
   3   5   2        9.15       12.82      0.68 o 
   4   5   2        7.04        7.33      0.60 o 
   5   5   2       40.33       41.82      0.90 o 
   6   5   2        5.46        4.22      0.59 o 
   7   5   2        1.18        1.23      0.45 o 
   8   5   2        0.05        0.13      0.82 o 
   0   6   2       21.93       21.57      1.11 o 
   1   6   2       61.24       61.95      1.51 o 
   2   6   2       20.51       24.11      0.78 o 
   3   6   2      290.97      288.93      2.89 o 
   4   6   2       22.72       26.95      1.03 o 
   5   6   2       41.75       38.29      1.13 o 
   6   6   2       66.97       68.77      1.62 o 
   7   6   2        8.15        5.96      0.97 o 
   8   6   2        0.68        0.24      0.87 o 
   0   7   2       54.55       50.00      1.45 o 
   1   7   2      508.97      543.74      4.83 o 
   2   7   2      126.06      138.65      2.98 o 
   3   7   2        8.57        7.92      0.79 o 
   4   7   2       18.76       20.66      1.06 o 
   5   7   2       42.89       36.87      1.22 o 
   6   7   2       40.72       41.98      1.28 o 
   7   7   2        7.07        5.76      0.93 o 
   8   7   2        0.34        0.60      1.33 o 
   0   8   2       86.28       73.72      2.25 o 
   1   8   2      181.18      169.96      2.62 o 
   2   8   2      119.98      118.42      2.84 o 
   3   8   2       74.18       77.61      1.62 o 
   4   8   2      159.46      161.36      2.96 o 
   5   8   2       36.42       34.08      1.23 o 
   6   8   2       19.77       21.89      0.96 o 
   7   8   2        0.97        1.35      1.07 o 
   0   9   2       35.55       35.08      2.80 o 
   1   9   2       24.57       25.78      1.37 o 
   2   9   2      169.17      154.73      2.47 o 
   3   9   2       46.05       49.14      1.57 o 
   4   9   2       57.20       63.31      2.05 o 
   5   9   2       14.18       11.70      1.12 o 
   6   9   2        8.39        8.90      0.89 o 
   7   9   2       10.70       11.88      1.26 o 
   0  10   2        7.81        7.07      1.53 o 
   1  10   2       23.45       23.40      1.60 o 
   2  10   2       33.64       41.03      3.92 o 
   3  10   2       46.94       43.26      1.58 o 
   4  10   2       18.29       17.03      1.78 o 
   5  10   2       35.87       36.65      1.60 o 
   6  10   2        0.78        0.03      0.60 o 
   7  10   2        2.69        2.67      1.19 o 
   0  11   2        1.06        0.73      1.01 o 
   1  11   2      126.49      123.40      2.79 o 
   2  11   2      150.25      155.46      4.34 o 
   3  11   2       52.75       51.62      2.04 o 
   4  11   2       57.38       60.85      2.19 o 
   5  11   2        7.42        9.28      1.36 o 
   6  11   2        0.05       -0.11      0.73 o 
   0  12   2       37.30       39.77      3.01 o 
   1  12   2      123.51      123.02      2.40 o 
   2  12   2      132.44      133.81      3.20 o 
   3  12   2        7.76        6.82      1.47 o 
   4  12   2       25.04       27.36      2.60 o 
   5  12   2        7.42        7.58      1.30 o 
   6  12   2        6.08        0.26      2.00 o 
   0  13   2      125.56      128.24      4.35 o 
   1  13   2        3.80        3.49      1.09 o 
   2  13   2       32.75       38.72      2.30 o 
   3  13   2       20.96       22.55      1.79 o 
   4  13   2        5.38        3.88      1.34 o 
   5  13   2       12.97       12.67      2.01 o 
   0  14   2       15.28       20.35      2.51 o 
   1  14   2       21.42       20.82      1.59 o 
   2  14   2        0.10       -0.54      0.71 o 
   3  14   2        2.51        2.04      1.25 o 
   4  14   2        8.95        4.34      2.09 o 
   0  15   2        5.24        4.59      1.60 o 
   1  15   2        2.18        2.88      1.20 o 
   2  15   2        2.04        2.24      1.20 o 
   3  15   2        2.79        1.69      1.54 o 
   0  16   2        2.11        2.78      1.83 o 
   1  16   2        0.26        0.80      0.80 o 
   1   0   3     2900.81     2779.64     30.45 o 
   2   0   3       19.67       18.68      0.71 o 
   3   0   3      310.83      290.63      2.57 o 
   4   0   3      360.04      335.44      4.23 o 
   5   0   3       14.74       14.03      1.47 o 
   6   0   3       38.33       41.83      2.04 o 
   7   0   3       19.95       26.42      1.45 o 
   8   0   3        4.31        4.41      2.54 o 
   0   1   3     1192.26     1237.11     12.43 o 
   1   1   3     4288.70     4257.58     34.68 o 
   2   1   3      215.93      210.19      1.46 o 
   3   1   3      400.69      401.83      2.78 o 
   4   1   3      285.30      287.50      2.49 o 
   5   1   3       11.48        9.18      0.45 o 
   6   1   3       74.57       74.85      1.80 o 
   7   1   3       10.77       10.04      0.89 o 
   8   1   3        2.96        4.03      2.02 o 
   0   2   3     3967.21     3916.26     63.92 o 
   1   2   3     1465.56     1410.93     11.43 o 
   2   2   3      591.20      574.31      3.48 o 
   3   2   3     1245.54     1340.46      9.45 o 
   4   2   3      118.16      136.25      1.75 o 
   5   2   3      334.85      322.50      2.85 o 
   6   2   3       55.16       53.49      0.94 o 
   7   2   3       51.94       46.37      1.82 o 
   8   2   3        6.12        5.43      2.24 o 
   0   3   3     2127.36     2190.07     56.58 o 
   1   3   3     1832.74     1804.71     14.15 o 
   2   3   3      486.90      428.82      3.07 o 
   3   3   3      167.73      147.58      1.35 o 
   4   3   3       70.01       61.80      1.21 o 
   5   3   3      104.49      104.87      1.49 o 
   6   3   3      108.51      116.03      1.66 o 
   7   3   3        2.71        2.67      0.49 o 
   8   3   3        6.83        5.73      1.21 o 
   0   4   3       44.89       44.34      1.41 o 
   1   4   3      202.11      208.95      2.30 o 
   2   4   3      537.08      539.64      4.16 o 
   3   4   3      132.15      146.38      1.50 o 
   4   4   3      100.96      105.44      1.05 o 
   5   4   3       38.30       38.31      1.17 o 
   6   4   3       40.69       43.62      1.12 o 
   7   4   3        1.07        1.48      0.46 o 
   8   4   3       26.41       36.34      5.22 o 
   0   5   3        0.81        0.24      0.55 o 
   1   5   3      553.50      538.82      4.36 o 
   2   5   3      365.06      335.32      2.99 o 
   3   5   3        4.83        4.22      0.54 o 
   4   5   3       37.21       40.21      0.97 o 
   5   5   3       47.55       46.05      1.25 o 
   6   5   3       31.69       34.05      1.20 o 
   7   5   3       27.30       31.52      1.33 o 
   8   5   3        0.44        0.38      0.78 o 
   0   6   3      828.27      859.60      9.23 o 
   1   6   3      125.33      125.33      1.90 o 
   2   6   3       45.12       38.93      1.12 o 
   3   6   3       35.04       36.93      1.20 o 
   4   6   3       21.18       21.83      1.00 o 
   5   6   3        4.25        3.90      0.45 o 
   6   6   3       70.73       66.65      1.97 o 
   7   6   3        3.08        3.17      0.75 o 
   8   6   3        0.07        2.25      1.92 o 
   0   7   3       40.80       30.17      1.57 o 
   1   7   3      115.89      112.98      1.90 o 
   2   7   3       80.49       76.28      1.84 o 
   3   7   3       32.45       32.07      1.47 o 
   4   7   3      246.76      248.90      2.59 o 
   5   7   3      123.59      121.83      2.06 o 
   6   7   3        1.89        1.91      0.69 o 
   7   7   3        7.52        9.15      1.04 o 
   8   7   3        2.69        3.61      1.10 o 
   0   8   3       40.78       40.93      2.42 o 
   1   8   3       47.91       51.42      1.54 o 
   2   8   3      264.76      255.75      3.80 o 
   3   8   3       83.19       77.49      2.48 o 
   4   8   3       44.24       44.57      1.43 o 
   5   8   3       20.74       21.44      1.17 o 
   6   8   3        1.35        1.16      0.43 o 
   7   8   3        8.70        5.65      1.67 o 
   0   9   3      146.45      144.77      4.14 o 
   1   9   3       18.15       13.41      0.99 o 
   2   9   3      185.30      164.71      3.17 o 
   3   9   3       66.82       70.86      2.18 o 
   4   9   3       63.19       59.28      1.78 o 
   5   9   3       56.98       59.71      1.75 o 
   6   9   3        4.35        3.65      0.97 o 
   7   9   3       13.58        6.94      2.89 o 
   0  10   3        0.39        0.45      0.83 o 
   1  10   3       13.23       13.36      1.33 o 
   2  10   3       35.50       37.64      2.35 o 
   3  10   3       96.24       99.42      2.51 o 
   4  10   3       70.71       83.35      2.40 o 
   5  10   3       16.78       19.82      1.51 o 
   6  10   3        2.21        1.86      0.92 o 
   0  11   3       95.34       95.92      3.29 o 
   1  11   3      182.33      173.22      2.86 o 
   2  11   3       13.03       13.71      1.35 o 
   3  11   3       74.14       81.37      2.50 o 
   4  11   3       63.69       70.59      2.22 o 
   5  11   3       15.30       12.30      2.13 o 
   6  11   3        4.64        3.32      1.38 o 
   0  12   3        9.78        7.40      1.45 o 
   1  12   3      160.09      162.32      3.00 o 
   2  12   3       23.22       26.53      2.07 o 
   3  12   3        3.32        3.41      1.04 o 
   4  12   3       26.34       28.67      1.93 o 
   5  12   3        4.14        2.70      1.11 o 
   0  13   3        0.93       -0.46      1.34 o 
   1  13   3        8.50        7.70      1.08 o 
   2  13   3        5.84        6.54      1.10 o 
   3  13   3       31.10       34.51      1.99 o 
   4  13   3       14.69       10.29      2.19 o 
   5  13   3       12.15       13.88      1.64 o 
   0  14   3        3.60        1.22      1.09 o 
   1  14   3        3.69        4.18      1.19 o 
   2  14   3       58.73       71.10      2.46 o 
   3  14   3        1.71        1.27      1.04 o 
   4  14   3        2.20        2.57      1.40 o 
   0  15   3        0.47        1.05      1.21 o 
   1  15   3       21.75       25.13      1.67 o 
   2  15   3        4.03        4.87      1.58 o 
   3  15   3       16.11       11.33      2.36 o 
   0  16   3        4.36        5.01      1.65 o 
   0   0   4    10961.19    12430.01    255.00 o 
   1   0   4     1166.55     1089.45     11.62 o 
   2   0   4     2775.32     2891.54     43.65 o 
   3   0   4     1271.12     1350.84     11.07 o 
   4   0   4      124.70      123.51      2.51 o 
   5   0   4       15.10       22.51      1.34 o 
   6   0   4       24.07       23.07      1.85 o 
   7   0   4        8.48       11.80      2.23 o 
   8   0   4        6.36        8.08      2.86 o 
   0   1   4       15.17       24.23      1.41 o 
   1   1   4     4516.26     4641.08     40.32 o 
   2   1   4     1051.24     1045.26      6.65 o 
   3   1   4      490.87      454.53      2.87 o 
   4   1   4      180.60      189.89      1.87 o 
   5   1   4      106.41      113.48      1.86 o 
   6   1   4        6.11        4.74      0.68 o 
   7   1   4       57.07       61.44      2.27 o 
   8   1   4        6.32        7.73      2.66 o 
   0   2   4     1256.17     1232.87     13.49 o 
   1   2   4      805.35      715.62      4.68 o 
   2   2   4      743.23      730.06      5.93 o 
   3   2   4     1199.17     1257.75      7.95 o 
   4   2   4        4.73        4.77      0.58 o 
   5   2   4      202.38      200.66      2.33 o 
   6   2   4       25.81       28.34      0.97 o 
   7   2   4        0.13        1.06      0.72 o 
   8   2   4        4.46        3.90      1.06 o 
   0   3   4     1529.15     1486.35     28.01 o 
   1   3   4      339.13      311.53      3.20 o 
   2   3   4       60.82       63.82      0.82 o 
   3   3   4      100.97      100.14      1.12 o 
   4   3   4        5.65        6.15      0.58 o 
   5   3   4       24.65       24.99      1.08 o 
   6   3   4       73.28       75.98      1.28 o 
   7   3   4        0.61        0.65      0.32 o 
   8   3   4        1.93        1.96      1.05 o 
   0   4   4     5353.85     5520.14     85.47 o 
   1   4   4     1443.43     1495.57     11.88 o 
   2   4   4       57.01       68.87      0.94 o 
   3   4   4       73.31       68.38      1.02 o 
   4   4   4      149.64      149.31      1.41 o 
   5   4   4      138.61      147.03      2.10 o 
   6   4   4       16.32       14.86      0.93 o 
   7   4   4        4.03        3.25      0.57 o 
   8   4   4        4.39        3.72      1.22 o 
   0   5   4      421.58      482.37      5.33 o 
   1   5   4     1417.24     1426.55     11.35 o 
   2   5   4      738.69      705.44      4.86 o 
   3   5   4      133.55      145.62      1.58 o 
   4   5   4       30.53       30.08      0.83 o 
   5   5   4       17.17       17.41      0.98 o 
   6   5   4        4.83        3.87      0.85 o 
   7   5   4       21.15       20.58      1.48 o 
   8   5   4        5.24        6.49      1.69 o 
   0   6   4     2359.21     2526.93     30.84 o 
   1   6   4      130.84      137.43      1.78 o 
   2   6   4      254.22      268.54      2.92 o 
   3   6   4      269.19      253.69      2.40 o 
   4   6   4       65.84       68.16      1.18 o 
   5   6   4       68.09       69.39      0.99 o 
   6   6   4       40.72       43.10      1.54 o 
   7   6   4        3.49        4.11      0.69 o 
   8   6   4       11.30       11.14      2.01 o 
   0   7   4      310.77      304.62      4.12 o 
   1   7   4       51.15       57.13      1.22 o 
   2   7   4      279.47      253.25      2.90 o 
   3   7   4      193.28      197.56      2.29 o 
   4   7   4      121.69      117.47      1.90 o 
   5   7   4       15.59       18.10      0.89 o 
   6   7   4        5.42        5.23      0.91 o 
   7   7   4        0.34        0.79      0.64 o 
   0   8   4       28.86       30.27      1.87 o 
   1   8   4      200.98      187.07      2.42 o 
   2   8   4       81.68       78.15      1.92 o 
   3   8   4      222.39      216.13      3.22 o 
   4   8   4       48.18       47.07      1.36 o 
   5   8   4       44.62       44.18      1.17 o 
   6   8   4        0.22        0.72      0.69 o 
   7   8   4       11.36        9.04      1.84 o 
   0   9   4        7.01        7.51      1.41 o 
   1   9   4      113.09      118.27      3.24 o 
   2   9   4       50.12       50.15      2.07 o 
   3   9   4      274.96      271.07      4.44 o 
   4   9   4      155.28      147.13      2.34 o 
   5   9   4       52.34       57.42      1.65 o 
   6   9   4        2.77        2.63      0.86 o 
   7   9   4        4.66        2.75      1.35 o 
   0  10   4       28.16       22.37      1.79 o 
   1  10   4        8.37        6.51      0.90 o 
   2  10   4      154.65      146.32      2.98 o 
   3  10   4       11.07        8.78      1.16 o 
   4  10   4       61.01       61.65      1.70 o 
   5  10   4       21.33       20.95      3.14 o 
   6  10   4        4.50        3.31      1.03 o 
   0  11   4        0.54        1.30      1.15 o 
   1  11   4       59.11       56.26      1.84 o 
   2  11   4       39.22       42.28      1.54 o 
   3  11   4       56.70       60.93      2.28 o 
   4  11   4        4.62        4.62      0.89 o 
   5  11   4       17.97       12.90      2.98 o 
   6  11   4        6.73        4.11      1.36 o 
   0  12   4        5.42        4.13      1.48 o 
   1  12   4       61.70       60.36      1.89 o 
   2  12   4       57.96       56.90      1.95 o 
   3  12   4       40.77       46.68      2.59 o 
   4  12   4        7.92        7.20      1.24 o 
   5  12   4       19.41       24.61      2.60 o 
   0  13   4        1.36        2.13      1.20 o 
   1  13   4       33.44       38.33      1.81 o 
   2  13   4        2.17        1.57      0.81 o 
   3  13   4        9.16        8.14      1.50 o 
   4  13   4        1.07        0.73      0.84 o 
   5  13   4        0.97        1.37      1.03 o 
   0  14   4        5.72        4.99      1.78 o 
   1  14   4       31.14       34.34      1.71 o 
   2  14   4        3.70        4.19      1.44 o 
   3  14   4        4.39        3.58      1.34 o 
   4  14   4        2.43        1.50      1.04 o 
   0  15   4       21.75       19.30      3.56 o 
   1  15   4        8.90        8.38      1.78 o 
   2  15   4       14.78       15.83      2.23 o 
   1   0   5      291.13      276.00      3.53 o 
   2   0   5      339.86      356.56      3.45 o 
   3   0   5     1573.22     1727.25     17.07 o 
   4   0   5       35.75       37.41      1.00 o 
   5   0   5      101.15       99.98      2.63 o 
   6   0   5      120.25      125.02      3.33 o 
   7   0   5        0.19       -0.12      0.81 o 
   8   0   5        2.63        0.74      2.52 o 
   0   1   5       17.96       13.95      1.15 o 
   1   1   5     2931.85     3027.91     25.08 o 
   2   1   5      738.26      718.46      4.85 o 
   3   1   5      129.87      141.09      1.18 o 
   4   1   5      354.52      383.90      2.90 o 
   5   1   5       76.75       74.03      1.16 o 
   6   1   5       31.05       33.38      1.28 o 
   7   1   5       10.41        9.99      1.17 o 
   8   1   5       26.14       32.34      1.78 o 
   0   2   5      293.98      260.88      4.09 o 
   1   2   5     1437.58     1309.31     10.21 o 
   2   2   5      969.37     1000.08      6.49 o 
   3   2   5       65.12       78.97      1.05 o 
   4   2   5       79.90       73.28      1.35 o 
   5   2   5        5.04        4.79      0.72 o 
   6   2   5       22.82       25.07      0.70 o 
   7   2   5        3.76        1.99      0.66 o 
   8   2   5        3.08        3.72      1.07 o 
   0   3   5     1668.11     1614.55     30.05 o 
   1   3   5      559.26      529.89      4.66 o 
   2   3   5      504.79      456.76      4.05 o 
   3   3   5      302.76      306.25      2.43 o 
   4   3   5       42.79       45.39      1.25 o 
   5   3   5       63.87       67.15      1.57 o 
   6   3   5       23.90       24.34      1.21 o 
   7   3   5       54.42       58.27      1.76 o 
   8   3   5       17.77       20.00      3.06 o 
   0   4   5     2393.93     2440.42     29.94 o 
   1   4   5      868.22      894.53      7.72 o 
   2   4   5       76.77       78.29      1.33 o 
   3   4   5        1.52        1.40      0.38 o 
   4   4   5        5.02        5.82      0.45 o 
   5   4   5       31.13       35.47      1.26 o 
   6   4   5      161.43      164.37      2.37 o 
   7   4   5       22.73       24.54      1.62 o 
   8   4   5        0.05        0.74      1.13 o 
   0   5   5     1407.66     1548.76     20.10 o 
   1   5   5       98.39       95.82      1.53 o 
   2   5   5      422.94      414.10      3.52 o 
   3   5   5       31.36       27.58      0.75 o 
   4   5   5       99.50       92.45      1.32 o 
   5   5   5       15.27       22.08      1.11 o 
   6   5   5       19.27       19.37      1.21 o 
   7   5   5        0.73        0.58      0.54 o 
   8   5   5        9.21        7.18      2.46 o 
   0   6   5        1.37        0.76      0.56 o 
   1   6   5       32.56       34.68      1.18 o 
   2   6   5      548.43      567.50      4.85 o 
   3   6   5      116.96      112.58      1.43 o 
   4   6   5       64.30       65.27      1.29 o 
   5   6   5       45.46       45.81      1.07 o 
   6   6   5       42.49       48.10      1.39 o 
   7   6   5        4.54        3.92      1.02 o 
   8   6   5        0.42        1.08      0.86 o 
   0   7   5      322.68      289.52      4.46 o 
   1   7   5       58.73       57.58      1.17 o 
   2   7   5        2.27        1.88      0.61 o 
   3   7   5        9.68        9.71      0.75 o 
   4   7   5       75.41       77.25      1.38 o 
   5   7   5       42.66       47.06      0.95 o 
   6   7   5        8.87        9.33      1.08 o 
   7   7   5        2.18        1.17      0.79 o 
   0   8   5       25.22       30.32      1.55 o 
   1   8   5       92.60       79.42      1.56 o 
   2   8   5       61.33       48.18      1.04 o 
   3   8   5      128.31      124.62      1.83 o 
   4   8   5       12.21       15.62      0.80 o 
   5   8   5        5.83        5.46      0.68 o 
   6   8   5        6.05        4.46      1.00 o 
   7   8   5        1.07        1.08      0.76 o 
   0   9   5        3.09        1.61      0.87 o 
   1   9   5        9.18        6.67      0.87 o 
   2   9   5        7.76        8.99      0.65 o 
   3   9   5      280.13      280.02      3.08 o 
   4   9   5       23.28       21.44      1.04 o 
   5   9   5       19.59       20.03      1.11 o 
   6   9   5       14.34       15.58      2.07 o 
   7   9   5        0.59        0.40      0.94 o 
   0  10   5      236.01      220.62      4.68 o 
   1  10   5      102.41       88.32      1.94 o 
   2  10   5      103.22      102.18      2.02 o 
   3  10   5       41.05       42.53      1.55 o 
   4  10   5        8.36        9.44      1.05 o 
   5  10   5        1.44        0.85      0.59 o 
   6  10   5        5.56        4.29      1.54 o 
   0  11   5        0.51        0.87      0.97 o 
   1  11   5      101.74       99.40      2.12 o 
   2  11   5       55.53       63.65      1.59 o 
   3  11   5       34.88       36.06      1.86 o 
   4  11   5        5.16        5.15      1.00 o 
   5  11   5        2.30        2.29      0.89 o 
   6  11   5        3.70        2.13      1.09 o 
   0  12   5      136.18      135.02      3.85 o 
   1  12   5       10.58        9.85      1.61 o 
   2  12   5        4.86        6.32      1.05 o 
   3  12   5        8.21        5.37      1.14 o 
   4  12   5        5.51        5.22      1.15 o 
   5  12   5        0.75        0.37      0.55 o 
   0  13   5       84.67       87.54      3.63 o 
   1  13   5        2.07        3.09      0.88 o 
   2  13   5       28.89       33.30      1.98 o 
   3  13   5       13.88       12.86      2.08 o 
   4  13   5        4.26        4.80      1.20 o 
   0  14   5       62.60       68.55      3.39 o 
   1  14   5       44.96       51.78      2.65 o 
   2  14   5       61.22       77.70      3.86 o 
   3  14   5        2.32        2.06      1.16 o 
   4  14   5        2.81        1.16      0.92 o 
   0  15   5       23.12       27.33      4.32 o 
   1  15   5       28.82       32.94      2.26 o 
   2  15   5       17.04       21.36      2.15 o 
   0   0   6      337.00      289.04      5.15 o 
   1   0   6        2.75        5.17      1.01 o 
   2   0   6      211.31      163.33      2.38 o 
   3   0   6        7.21       10.41      0.66 o 
   4   0   6       48.18       33.82      0.96 o 
   5   0   6        4.70        6.15      0.94 o 
   6   0   6       53.01       57.40      2.31 o 
   7   0   6        0.06        0.49      0.89 o 
   8   0   6        0.09       -1.16      1.17 o 
   0   1   6       40.48       47.36      1.60 o 
   1   1   6      188.41      172.06      1.99 o 
   2   1   6      617.55      621.61      4.37 o 
   3   1   6      129.75      128.70      1.38 o 
   4   1   6       46.97       46.12      0.75 o 
   5   1   6        1.98        1.65      0.42 o 
   6   1   6       53.56       49.56      1.62 o 
   7   1   6       13.56       16.50      1.73 o 
   8   1   6       10.07        8.03      1.40 o 
   0   2   6        2.16        1.90      0.68 o 
   1   2   6     1133.51     1100.25      8.60 o 
   2   2   6      131.85      127.14      1.46 o 
   3   2   6        8.80        7.09      0.56 o 
   4   2   6       82.00       80.27      1.24 o 
   5   2   6      195.57      201.52      2.21 o 
   6   2   6       69.26       68.64      1.40 o 
   7   2   6       13.66       19.53      1.50 o 
   8   2   6        4.05        3.69      1.23 o 
   0   3   6      104.72      100.32      2.72 o 
   1   3   6     1158.10     1182.04      9.43 o 
   2   3   6     1055.68     1038.32      7.70 o 
   3   3   6       74.42       81.35      1.23 o 
   4   3   6       42.87       46.52      0.80 o 
   5   3   6       15.76       18.69      1.26 o 
   6   3   6       38.94       37.22      1.33 o 
   7   3   6       10.06       10.76      1.61 o 
   8   3   6        8.94        7.75      1.62 o 
   0   4   6     1467.91     1597.03     18.59 o 
   1   4   6       79.78       72.76      1.76 o 
   2   4   6      112.17      102.53      1.59 o 
   3   4   6      170.47      161.96      1.99 o 
   4   4   6       99.77       98.81      1.34 o 
   5   4   6       23.20       28.83      1.26 o 
   6   4   6        1.85        1.87      0.80 o 
   7   4   6       10.81       10.51      1.46 o 
   8   4   6        4.40        3.90      1.49 o 
   0   5   6       33.85       34.51      2.32 o 
   1   5   6      103.52      108.74      2.11 o 
   2   5   6      449.24      418.24      3.87 o 
   3   5   6        4.46        4.48      0.65 o 
   4   5   6      348.26      351.28      3.18 o 
   5   5   6       30.99       34.08      1.38 o 
   6   5   6       42.11       47.54      1.51 o 
   7   5   6        0.82        0.38      0.49 o 
   8   5   6        0.71        1.83      1.03 o 
   0   6   6      345.42      345.85      5.36 o 
   1   6   6      442.92      453.50      5.15 o 
   2   6   6       75.25       71.97      1.27 o 
   3   6   6       77.57       69.29      1.43 o 
   4   6   6       41.05       39.86      1.14 o 
   5   6   6       61.22       64.46      1.29 o 
   6   6   6        5.86        5.54      1.10 o 
   7   6   6        1.69        1.60      0.75 o 
   0   7   6        0.01        0.03      0.45 o 
   1   7   6       91.56      101.15      1.79 o 
   2   7   6      611.65      638.42      5.65 o 
   3   7   6      496.53      492.60      4.59 o 
   4   7   6       29.69       31.80      0.99 o 
   5   7   6        6.34        7.86      0.69 o 
   6   7   6        1.42        1.31      0.72 o 
   7   7   6        8.53        8.91      1.45 o 
   0   8   6       77.91       84.63      2.39 o 
   1   8   6       10.93        8.34      0.87 o 
   2   8   6       40.77       40.78      1.22 o 
   3   8   6      183.96      185.82      2.59 o 
   4   8   6      152.20      155.73      2.19 o 
   5   8   6       14.91       14.41      0.77 o 
   6   8   6        1.26        2.02      0.79 o 
   7   8   6        1.23        2.07      1.04 o 
   0   9   6       28.29       26.27      1.76 o 
   1   9   6       52.50       50.71      1.24 o 
   2   9   6       50.31       51.21      2.01 o 
   3   9   6       17.04       15.78      1.02 o 
   4   9   6       80.97       79.30      1.29 o 
   5   9   6        5.71        5.22      0.64 o 
   6   9   6       11.94        7.54      2.72 o 
   7   9   6       15.86       20.34      3.61 o 
   0  10   6       26.72       22.12      1.57 o 
   1  10   6       29.83       30.92      1.46 o 
   2  10   6       36.45       36.23      1.63 o 
   3  10   6        0.12        0.06      0.46 o 
   4  10   6       22.89       21.26      1.22 o 
   5  10   6       18.12       15.70      1.66 o 
   6  10   6       18.34       12.78      3.71 o 
   0  11   6       13.47       16.98      1.69 o 
   1  11   6       44.62       39.46      1.46 o 
   2  11   6        3.27        2.53      0.93 o 
   3  11   6       19.37       22.94      1.61 o 
   4  11   6       30.63       30.65      2.87 o 
   5  11   6        3.36        2.34      0.87 o 
   6  11   6        4.11        3.50      1.69 o 
   0  12   6       74.86       72.54      2.74 o 
   1  12   6        1.27        0.70      0.65 o 
   2  12   6       10.41        8.91      1.32 o 
   3  12   6       70.08       76.15      2.39 o 
   4  12   6        6.00        7.97      1.19 o 
   5  12   6        2.05        2.20      1.01 o 
   0  13   6       20.12       21.81      2.01 o 
   1  13   6        0.76        1.66      1.15 o 
   2  13   6        7.45        5.88      1.39 o 
   3  13   6        4.94        3.69      1.06 o 
   4  13   6        0.44        0.40      0.69 o 
   0  14   6        1.38       -0.10      2.12 o 
   1  14   6        3.54        3.61      1.11 o 
   2  14   6        7.04        6.30      1.42 o 
   3  14   6        1.07        1.37      0.91 o 
   0  15   6       12.27       11.70      2.92 o 
   1  15   6        1.08       -0.14      0.85 o 
   2  15   6       10.71       10.85      1.66 o 
   1   0   7      153.04      146.63      2.20 o 
   2   0   7     1080.77     1138.20     25.31 o 
   3   0   7       89.57       87.61      1.90 o 
   4   0   7       34.79       36.15      1.10 o 
   5   0   7        9.98       14.73      1.81 o 
   6   0   7       14.40       14.37      1.38 o 
   7   0   7        0.28       -1.52      1.54 o 
   8   0   7        3.92        2.87      2.71 o 
   0   1   7       58.05       48.08      1.65 o 
   1   1   7      178.66      180.25      1.93 o 
   2   1   7      241.51      242.17      2.14 o 
   3   1   7       81.95       82.64      1.13 o 
   4   1   7      199.13      202.56      1.81 o 
   5   1   7        7.16        8.15      0.65 o 
   6   1   7        4.80        1.29      0.70 o 
   7   1   7        1.32        1.57      0.74 o 
   8   1   7        8.44       10.85      1.86 o 
   0   2   7        7.17        8.94      1.11 o 
   1   2   7       58.67       66.36      1.57 o 
   2   2   7      510.59      508.27      3.85 o 
   3   2   7      566.51      542.41      4.02 o 
   4   2   7       79.12       85.68      1.23 o 
   5   2   7      188.37      190.82      2.16 o 
   6   2   7       15.41       13.88      0.79 o 
   7   2   7       14.62       12.86      1.21 o 
   8   2   7        2.22        2.70      1.27 o 
   0   3   7     2419.02     2672.48     33.18 o 
   1   3   7       53.00       59.07      1.32 o 
   2   3   7      391.46      354.80      2.92 o 
   3   3   7        8.04        9.11      0.61 o 
   4   3   7      146.10      143.39      1.50 o 
   5   3   7       44.44       47.89      1.66 o 
   6   3   7       29.20       29.46      1.06 o 
   7   3   7        0.81        0.63      0.66 o 
   8   3   7        6.29        5.35      1.43 o 
   0   4   7      200.06      212.52      3.18 o 
   1   4   7      298.58      313.93      3.50 o 
   2   4   7      374.94      380.77      4.14 o 
   3   4   7       15.32       14.32      0.98 o 
   4   4   7      221.40      237.73      2.52 o 
   5   4   7      113.54      109.12      1.92 o 
   6   4   7       12.10       16.02      1.23 o 
   7   4   7       14.24       12.11      1.38 o 
   8   4   7        0.88        0.95      1.09 o 
   0   5   7       15.49       18.71      0.97 o 
   1   5   7        2.61        2.78      0.83 o 
   2   5   7       84.21       89.86      1.89 o 
   3   5   7      139.05      134.27      1.86 o 
   4   5   7        0.90        1.20      0.53 o 
   5   5   7       40.72       40.85      1.37 o 
   6   5   7        2.84        2.36      0.84 o 
   7   5   7        0.85        0.83      0.78 o 
   8   5   7        1.71        1.08      1.35 o 
   0   6   7      363.28      352.99      8.31 o 
   1   6   7      112.93      112.50      2.02 o 
   2   6   7       67.37       63.32      1.59 o 
   3   6   7      249.51      250.53      3.05 o 
   4   6   7      189.42      192.09      2.57 o 
   5   6   7       21.20       20.06      0.77 o 
   6   6   7        8.23        7.59      1.18 o 
   7   6   7        0.40        0.27      0.75 o 
   0   7   7      166.59      165.26      3.29 o 
   1   7   7       20.75       20.56      0.91 o 
   2   7   7      442.25      444.56      4.30 o 
   3   7   7      130.18      124.68      2.30 o 
   4   7   7      226.03      230.51      2.75 o 
   5   7   7       48.22       54.02      1.50 o 
   6   7   7        5.45        5.84      1.14 o 
   7   7   7        3.98        3.06      1.18 o 
   0   8   7       53.56       48.17      2.68 o 
   1   8   7        7.92        7.34      0.99 o 
   2   8   7       42.10       43.93      1.59 o 
   3   8   7      196.65      201.89      2.69 o 
   4   8   7       52.71       65.27      1.77 o 
   5   8   7        1.79        2.32      0.39 o 
   6   8   7        0.92        0.60      0.87 o 
   7   8   7        2.97        2.77      1.04 o 
   0   9   7        0.02       -0.63      1.12 o 
   1   9   7       61.27       63.96      1.58 o 
   2   9   7       81.98       72.61      1.96 o 
   3   9   7       12.36       10.16      1.13 o 
   4   9   7       89.00       91.23      1.88 o 
   5   9   7        6.00        4.80      0.84 o 
   6   9   7        0.84        0.93      1.06 o 
   0  10   7        0.03        0.37      0.70 o 
   1  10   7        8.32        6.58      0.95 o 
   2  10   7       30.45       29.97      2.02 o 
   3  10   7       26.29       27.98      1.42 o 
   4  10   7       19.05       22.07      1.33 o 
   5  10   7        1.11        0.20      0.58 o 
   6  10   7        2.00        4.63      1.74 o 
   0  11   7        2.54        1.87      0.78 o 
   1  11   7        6.03        5.37      1.01 o 
   2  11   7        0.50       -0.04      0.51 o 
   3  11   7        2.50        2.77      1.02 o 
   4  11   7       15.93       13.33      1.60 o 
   5  11   7        0.89        1.13      0.82 o 
   0  12   7        6.24        6.66      1.07 o 
   1  12   7       18.20       16.56      1.43 o 
   2  12   7        3.67        4.64      1.00 o 
   3  12   7        7.96        7.94      1.22 o 
   4  12   7       12.27        8.90      1.36 o 
   5  12   7        7.91        7.68      1.42 o 
   0  13   7       18.04       22.02      1.64 o 
   1  13   7        8.30        6.48      1.08 o 
   2  13   7        6.66        6.65      1.19 o 
   3  13   7        4.72        2.81      1.03 o 
   4  13   7        3.84        3.17      1.14 o 
   0  14   7       11.38       10.95      2.01 o 
   1  14   7        1.95        1.64      1.34 o 
   2  14   7        3.40        3.24      1.23 o 
   3  14   7       12.64       10.50      1.68 o 
   0  15   7        0.09        1.33      1.86 o 
   1  15   7        2.86        2.57      1.34 o 
   0   0   8       60.51       63.24      2.39 o 
   1   0   8       20.13       26.48      1.10 o 
   2   0   8      958.79      979.73     10.74 o 
   3   0   8       15.91       14.46      0.91 o 
   4   0   8      171.45      168.36      2.32 o 
   5   0   8       11.28       17.43      0.69 o 
   6   0   8        0.18        1.14      1.18 o 
   7   0   8        0.55        1.84      1.39 o 
   8   0   8        0.07        1.19      2.03 o 
   0   1   8        8.90        9.55      1.12 o 
   1   1   8      105.59      110.53      1.52 o 
   2   1   8       64.22       60.33      1.10 o 
   3   1   8       47.41       51.74      1.09 o 
   4   1   8      134.68      150.46      1.61 o 
   5   1   8       24.81       28.37      0.91 o 
   6   1   8       14.05       13.57      1.25 o 
   7   1   8        9.76       12.43      1.07 o 
   8   1   8        2.44        2.25      1.33 o 
   0   2   8      539.73      519.06      6.66 o 
   1   2   8       10.66        7.90      0.78 o 
   2   2   8      115.07      126.77      1.61 o 
   3   2   8        4.59        4.57      0.53 o 
   4   2   8        8.70        8.27      0.65 o 
   5   2   8       29.94       28.22      1.15 o 
   6   2   8       15.58       15.12      0.94 o 
   7   2   8        0.73        2.05      1.21 o 
   8   2   8        1.86        1.63      1.33 o 
   0   3   8       73.06       54.37      2.00 o 
   1   3   8      960.25      921.58      7.54 o 
   2   3   8       61.81       50.83      1.64 o 
   3   3   8      208.73      202.13      2.13 o 
   4   3   8      204.46      193.21      2.27 o 
   5   3   8       90.98      102.12      2.11 o 
   6   3   8        8.02        4.37      0.92 o 
   7   3   8        0.29       -0.01      0.82 o 
   8   3   8        6.86        6.82      1.57 o 
   0   4   8        4.03        2.75      0.79 o 
   1   4   8      150.89      162.10      2.22 o 
   2   4   8     1214.75     1249.45     11.73 o 
   3   4   8      145.52      143.09      2.34 o 
   4   4   8      142.30      147.03      2.16 o 
   5   4   8      175.31      175.72      3.03 o 
   6   4   8        6.80        7.70      0.90 o 
   7   4   8       20.02       23.43      3.08 o 
   8   4   8        0.63        0.70      1.91 o 
   0   5   8        9.99        9.70      1.01 o 
   1   5   8      192.32      184.05      2.93 o 
   2   5   8      113.04      113.95      2.40 o 
   3   5   8       36.23       40.73      1.34 o 
   4   5   8      344.78      364.92      3.69 o 
   5   5   8        0.16        0.61      0.77 o 
   6   5   8        2.28        2.17      0.95 o 
   7   5   8        4.77        3.91      1.33 o 
   0   6   8        0.88        1.31      0.57 o 
   1   6   8       14.04       18.40      1.35 o 
   2   6   8      205.06      196.51      2.92 o 
   3   6   8      962.13      951.42      8.83 o 
   4   6   8      216.72      226.92      3.11 o 
   5   6   8       15.45       17.24      0.97 o 
   6   6   8       11.94       11.07      1.44 o 
   7   6   8        0.76        0.18      0.91 o 
   0   7   8        1.55        2.74      1.21 o 
   1   7   8      134.90      143.71      2.47 o 
   2   7   8      239.84      222.13      3.56 o 
   3   7   8      129.27      123.86      2.30 o 
   4   7   8       62.72       70.93      1.81 o 
   5   7   8        0.59        0.95      0.52 o 
   6   7   8        1.02        0.53      0.68 o 
   7   7   8        0.93        1.19      1.26 o 
   0   8   8       18.57       15.96      2.41 o 
   1   8   8       11.68       10.68      1.30 o 
   2   8   8       73.64       83.53      2.27 o 
   3   8   8       61.09       65.87      2.32 o 
   4   8   8       21.55       19.45      1.11 o 
   5   8   8        0.32        0.72      0.59 o 
   6   8   8        0.24       -0.19      0.81 o 
   7   8   8        6.18        5.96      1.50 o 
   0   9   8       86.83       89.65      4.11 o 
   1   9   8       51.23       45.81      1.73 o 
   2   9   8       44.14       43.44      1.81 o 
   3   9   8       12.38       14.24      1.00 o 
   4   9   8        9.72        8.86      0.99 o 
   5   9   8        0.93        1.33      0.70 o 
   6   9   8        1.03       -0.18      0.73 o 
   0  10   8       53.09       37.09      2.62 o 
   1  10   8        1.20        1.30      1.17 o 
   2  10   8        3.38        4.81      0.98 o 
   3  10   8        0.02        0.15      0.64 o 
   4  10   8        5.14        4.50      0.94 o 
   5  10   8        4.49        3.92      0.94 o 
   6  10   8        3.63        6.58      1.92 o 
   0  11   8       74.38       64.55      4.28 o 
   1  11   8        1.28       -0.07      0.60 o 
   2  11   8       14.13       13.58      1.33 o 
   3  11   8       17.45       17.91      1.87 o 
   4  11   8        3.46        2.65      1.02 o 
   5  11   8        3.70        3.00      0.82 o 
   0  12   8       17.48       21.66      2.78 o 
   1  12   8        1.82        1.73      1.15 o 
   2  12   8        6.23        7.28      1.26 o 
   3  12   8        9.74        7.96      1.30 o 
   4  12   8        7.26        6.79      1.55 o 
   0  13   8       10.75        9.32      2.22 o 
   1  13   8       14.01       16.55      2.21 o 
   2  13   8       14.11       13.14      1.54 o 
   3  13   8        0.39        0.18      0.74 o 
   4  13   8       15.64       19.17      3.22 o 
   0  14   8        0.51        0.22      1.88 o 
   1  14   8       22.58       25.38      2.48 o 
   2  14   8       26.45       28.82      1.87 o 
   0  15   8        5.08        2.79      5.20 o 
   1   0   9       92.98       87.94      2.68 o 
   2   0   9      429.08      424.37      5.68 o 
   3   0   9        2.46        1.83      0.72 o 
   4   0   9       13.57       16.56      1.09 o 
   5   0   9        8.52        6.17      0.62 o 
   6   0   9        5.58        3.23      1.41 o 
   7   0   9        2.85        2.81      1.26 o 
   8   0   9        5.82        5.19      1.93 o 
   0   1   9      150.26      134.48      2.82 o 
   1   1   9      374.45      383.07      3.66 o 
   2   1   9       29.83       27.69      1.04 o 
   3   1   9       96.76       98.29      1.50 o 
   4   1   9       26.71       30.06      0.95 o 
   5   1   9       31.83       38.99      0.86 o 
   6   1   9        0.93        0.57      0.70 o 
   7   1   9        2.15        3.19      1.10 o 
   8   1   9        2.83        4.07      1.76 o 
   0   2   9        4.43        5.54      1.01 o 
   1   2   9       91.92       78.03      1.72 o 
   2   2   9       22.82       18.77      0.92 o 
   3   2   9        9.26        9.25      0.71 o 
   4   2   9       31.13       33.19      1.10 o 
   5   2   9       23.39       21.73      0.98 o 
   6   2   9       13.23       12.43      0.89 o 
   7   2   9        2.46        1.30      1.02 o 
   8   2   9        5.33        4.54      1.25 o 
   0   3   9       32.51       36.18      1.99 o 
   1   3   9      377.25      364.31      3.63 o 
   2   3   9        4.44        4.86      0.67 o 
   3   3   9      165.88      164.10      2.16 o 
   4   3   9       33.89       35.68      1.06 o 
   5   3   9       67.72       75.92      1.73 o 
   6   3   9        8.24        7.83      0.94 o 
   7   3   9        0.77       -0.06      0.77 o 
   0   4   9        3.06        5.68      0.86 o 
   1   4   9       23.65       22.82      1.17 o 
   2   4   9        7.89        6.01      0.85 o 
   3   4   9      215.10      206.29      2.66 o 
   4   4   9      213.78      219.64      2.61 o 
   5   4   9      104.98      112.67      2.40 o 
   6   4   9        3.78        2.19      0.80 o 
   7   4   9        4.41        3.78      1.37 o 
   0   5   9       25.58       27.20      1.43 o 
   1   5   9       85.78       82.62      1.96 o 
   2   5   9     1265.19     1301.16     12.74 o 
   3   5   9       96.92      100.05      2.01 o 
   4   5   9      106.92      114.99      2.08 o 
   5   5   9      111.98      108.76      2.08 o 
   6   5   9        5.69        4.42      0.90 o 
   7   5   9        3.04        3.15      1.60 o 
   0   6   9      192.58      212.56      8.44 o 
   1   6   9       78.39       83.59      2.03 o 
   2   6   9      236.08      243.14      3.70 o 
   3   6   9      582.72      610.40      6.08 o 
   4   6   9       26.93       30.34      1.38 o 
   5   6   9        1.85        1.67      0.52 o 
   6   6   9        2.24        2.92      1.03 o 
   7   6   9        1.03        0.22      1.36 o 
   0   7   9       25.89       41.16      2.85 o 
   1   7   9       53.08       56.76      1.74 o 
   2   7   9       79.43       93.53      2.21 o 
   3   7   9       92.65       99.56      2.31 o 
   4   7   9       27.48       33.08      1.38 o 
   5   7   9       13.46       16.35      1.38 o 
   6   7   9        4.39        3.38      1.10 o 
   7   7   9       10.51       11.15      2.30 o 
   0   8   9       20.34       13.67      2.08 o 
   1   8   9       71.37       64.14      2.03 o 
   2   8   9       14.25       16.29      1.26 o 
   3   8   9       33.89       38.09      1.40 o 
   4   8   9        8.87        9.87      1.27 o 
   5   8   9        8.07        7.50      0.90 o 
   6   8   9        3.70        3.85      1.28 o 
   0   9   9        3.80        0.98      1.34 o 
   1   9   9        5.61        8.21      1.13 o 
   2   9   9        4.55        5.80      0.92 o 
   3   9   9       63.19       64.42      1.86 o 
   4   9   9        0.77        1.18      0.73 o 
   5   9   9       20.60       21.58      1.54 o 
   6   9   9        6.68       10.65      2.35 o 
   0  10   9       33.01       39.19      2.90 o 
   1  10   9       12.90       10.41      1.52 o 
   2  10   9       33.06       37.11      2.00 o 
   3  10   9       36.45       35.37      1.70 o 
   4  10   9        4.67        3.82      1.07 o 
   5  10   9        4.33        2.76      0.99 o 
   0  11   9       18.36       20.38      2.61 o 
   1  11   9        6.47        5.40      1.27 o 
   2  11   9       13.49       11.14      1.76 o 
   3  11   9        5.04        4.43      1.26 o 
   4  11   9        1.08        1.80      0.87 o 
   5  11   9        0.81        0.46      0.99 o 
   0  12   9       19.70       18.24      2.38 o 
   1  12   9       20.07       22.70      1.92 o 
   2  12   9       20.29       16.46      1.84 o 
   3  12   9        6.29        6.20      1.27 o 
   4  12   9        1.14        2.54      1.22 o 
   0  13   9        3.85        5.83      2.24 o 
   1  13   9       15.31       13.75      1.51 o 
   2  13   9        3.95        5.16      1.40 o 
   3  13   9       31.05       36.98      2.20 o 
   0  14   9        3.61        3.60      1.97 o 
   1  14   9       12.19       13.85      1.69 o 
   2  14   9        0.16        0.89      1.38 o 
   0   0  10      420.04      383.07      7.40 o 
   1   0  10      274.72      277.16      4.53 o 
   2   0  10       49.34       46.97      1.98 o 
   3   0  10        5.62        7.28      1.01 o 
   4   0  10        1.30        2.47      0.76 o 
   5   0  10        0.62        1.06      0.53 o 
   6   0  10        2.89        3.54      1.10 o 
   7   0  10        3.76        3.40      1.34 o 
   0   1  10       13.35       12.52      1.21 o 
   1   1  10       14.54       16.22      0.94 o 
   2   1  10      179.87      173.19      2.38 o 
   3   1  10       22.60       25.33      0.98 o 
   4   1  10        1.94        1.99      0.52 o 
   5   1  10       23.23       23.44      0.81 o 
   6   1  10        2.33        1.63      0.84 o 
   7   1  10        7.61        8.63      1.43 o 
   0   2  10        4.16        3.79      0.97 o 
   1   2  10      291.92      306.71      3.67 o 
   2   2  10       40.78       37.92      1.05 o 
   3   2  10       55.62       59.16      1.41 o 
   4   2  10        2.45        3.45      0.59 o 
   5   2  10       12.76       12.75      0.77 o 
   6   2  10        1.81        2.46      0.62 o 
   7   2  10       20.22       28.89      2.75 o 
   0   3  10       94.93       96.54      2.57 o 
   1   3  10      271.06      281.09      3.20 o 
   2   3  10      147.69      150.92      1.85 o 
   3   3  10       90.95       89.56      1.41 o 
   4   3  10       29.56       28.54      1.07 o 
   5   3  10        4.24        5.50      0.53 o 
   6   3  10       35.98       39.65      1.38 o 
   7   3  10       12.53       10.45      2.40 o 
   0   4  10       20.15       22.02      1.09 o 
   1   4  10      172.50      164.81      2.21 o 
   2   4  10       48.12       45.60      1.47 o 
   3   4  10       60.69       58.19      1.89 o 
   4   4  10       64.72       67.77      1.75 o 
   5   4  10       24.65       26.12      1.61 o 
   6   4  10        9.36       10.10      1.08 o 
   7   4  10        2.00        3.73      1.29 o 
   0   5  10      288.27      286.89      4.51 o 
   1   5  10      303.18      296.61      4.06 o 
   2   5  10        8.44        9.74      1.21 o 
   3   5  10      167.02      178.66      2.87 o 
   4   5  10      136.16      146.74      2.36 o 
   5   5  10       11.23       12.37      0.91 o 
   6   5  10        7.61        4.91      1.12 o 
   7   5  10       19.27       27.03      3.47 o 
   0   6  10       51.41       50.54      1.74 o 
   1   6  10       51.07       52.85      1.91 o 
   2   6  10       88.23       89.03      2.67 o 
   3   6  10       52.81       53.71      1.65 o 
   4   6  10       58.59       60.22      1.79 o 
   5   6  10       36.04       39.26      1.78 o 
   6   6  10        3.22        2.18      1.18 o 
   7   6  10        5.02        9.79      5.98 o 
   0   7  10        7.21        8.62      2.51 o 
   1   7  10       50.10       54.76      2.17 o 
   2   7  10       32.99       36.64      1.78 o 
   3   7  10       52.48       63.09      1.77 o 
   4   7  10       27.52       30.73      1.45 o 
   5   7  10        2.31        3.05      0.80 o 
   6   7  10       11.61       14.17      2.05 o 
   0   8  10       84.49       90.08      4.09 o 
   1   8  10       41.81       38.56      1.58 o 
   2   8  10        6.02        5.71      1.17 o 
   3   8  10       79.19       78.25      2.20 o 
   4   8  10       12.71       12.03      1.23 o 
   5   8  10       31.52       42.44      1.43 o 
   6   8  10       21.39       27.33      3.11 o 
   0   9  10       43.72       34.50      3.28 o 
   1   9  10       27.12       24.94      1.80 o 
   2   9  10        1.81        1.04      0.77 o 
   3   9  10        0.46        0.30      0.60 o 
   4   9  10        6.96        8.68      1.33 o 
   5   9  10       27.22       38.80      3.18 o 
   6   9  10        3.47        3.94      1.42 o 
   0  10  10       47.97       49.80      4.22 o 
   1  10  10       29.38       33.39      1.95 o 
   2  10  10       13.06       14.47      1.90 o 
   3  10  10        6.54        6.42      1.08 o 
   4  10  10        0.41        0.14      0.73 o 
   5  10  10        2.45        0.97      1.09 o 
   0  11  10        1.61        3.03      1.44 o 
   1  11  10        2.23        1.80      0.99 o 
   2  11  10        4.96        7.99      1.40 o 
   3  11  10        0.17        0.31      0.71 o 
   4  11  10        2.50        2.64      1.14 o 
   5  11  10        0.04        0.90      1.09 o 
   0  12  10        0.06        1.71      1.84 o 
   1  12  10        5.34        6.35      1.31 o 
   2  12  10        9.42       11.23      1.68 o 
   3  12  10        5.92        4.70      1.42 o 
   4  12  10        9.59        7.57      1.74 o 
   0  13  10        0.04        0.90      1.59 o 
   1  13  10       13.33       15.45      2.09 o 
   2  13  10        9.85        7.19      1.76 o 
   3  13  10       25.54       29.58      2.64 o 
   0  14  10        0.12        1.31      1.86 o 
   1  14  10       14.73       14.02      2.65 o 
   1   0  11        2.68        2.98      0.94 o 
   2   0  11       14.42       15.35      2.15 o 
   3   0  11       15.59       17.40      1.51 o 
   4   0  11       23.55       32.20      1.41 o 
   5   0  11       29.15       25.23      1.09 o 
   6   0  11        0.71        0.34      1.02 o 
   7   0  11        0.57       -0.13      0.86 o 
   0   1  11       16.66       13.04      1.34 o 
   1   1  11       83.73       85.05      1.81 o 
   2   1  11       76.81       86.62      1.92 o 
   3   1  11       75.69       71.21      1.49 o 
   4   1  11        8.53        8.12      0.70 o 
   5   1  11        7.82        7.89      0.68 o 
   6   1  11        0.53        1.19      0.83 o 
   7   1  11        3.65        2.69      1.17 o 
   0   2  11       13.43       16.50      1.42 o 
   1   2  11      258.48      272.65      3.47 o 
   2   2  11      250.75      249.91      3.09 o 
   3   2  11       27.42       28.97      1.06 o 
   4   2  11       56.60       51.75      1.21 o 
   5   2  11       55.50       51.93      1.33 o 
   6   2  11        5.01        3.93      0.92 o 
   7   2  11       20.59       26.31      1.92 o 
   0   3  11      200.63      204.29      4.25 o 
   1   3  11       13.46       14.10      1.12 o 
   2   3  11      211.79      211.65      2.51 o 
   3   3  11       17.56       18.15      0.86 o 
   4   3  11        3.20        2.81      0.60 o 
   5   3  11       12.02       11.87      0.81 o 
   6   3  11        0.03        0.31      0.58 o 
   7   3  11        2.73        3.87      1.77 o 
   0   4  11        0.94        2.34      1.08 o 
   1   4  11      139.41      131.77      2.08 o 
   2   4  11      114.53      114.52      1.69 o 
   3   4  11       45.23       45.82      1.64 o 
   4   4  11       36.43       39.04      1.51 o 
   5   4  11        0.32        0.78      0.52 o 
   6   4  11        0.82        1.08      0.90 o 
   7   4  11       10.04        9.77      2.04 o 
   0   5  11      114.30       96.79      2.18 o 
   1   5  11      174.04      180.66      3.05 o 
   2   5  11       52.36       59.31      1.96 o 
   3   5  11      188.13      199.63      3.10 o 
   4   5  11       29.05       31.02      1.65 o 
   5   5  11        0.03        0.04      0.44 o 
   6   5  11        4.04        2.86      1.06 o 
   7   5  11        7.88       13.15      2.63 o 
   0   6  11        6.69        8.36      1.03 o 
   1   6  11       91.41       90.31      2.24 o 
   2   6  11       84.23       92.50      2.31 o 
   3   6  11       56.71       55.97      2.00 o 
   4   6  11       56.44       63.51      1.94 o 
   5   6  11        2.86        2.49      0.73 o 
   6   6  11        6.06        6.48      1.57 o 
   0   7  11      101.40       79.65      4.65 o 
   1   7  11       36.50       35.47      1.77 o 
   2   7  11       34.54       32.47      2.06 o 
   3   7  11       95.69       99.34      2.41 o 
   4   7  11       44.16       53.30      1.87 o 
   5   7  11       22.56       26.44      1.16 o 
   6   7  11        7.17        4.02      1.90 o 
   0   8  11       30.25       30.10      2.76 o 
   1   8  11      130.99      129.96      3.06 o 
   2   8  11        4.89        4.58      0.99 o 
   3   8  11       55.00       60.31      1.78 o 
   4   8  11       28.15       36.56      2.96 o 
   5   8  11       13.28       11.90      2.21 o 
   6   8  11       17.82       21.37      4.24 o 
   0   9  11        0.03       -0.22      1.16 o 
   1   9  11        7.91        6.99      1.19 o 
   2   9  11       13.28       13.59      1.27 o 
   3   9  11        0.03        0.26      0.65 o 
   4   9  11        8.54        7.94      1.70 o 
   5   9  11        3.82        2.34      1.13 o 
   0  10  11        5.21        4.97      1.54 o 
   1  10  11        1.22        2.68      1.20 o 
   2  10  11       13.83       15.86      1.74 o 
   3  10  11        1.66        1.44      0.92 o 
   4  10  11        2.64        1.85      0.92 o 
   5  10  11        0.92        0.23      0.79 o 
   0  11  11        0.13        2.24      1.69 o 
   1  11  11       30.11       37.14      2.40 o 
   2  11  11        6.62        8.30      1.38 o 
   3  11  11       34.56       50.33      2.21 o 
   4  11  11       11.16       10.95      2.19 o 
   0  12  11       12.22       10.57      2.53 o 
   1  12  11        5.47        4.91      1.59 o 
   2  12  11        1.25        0.52      0.97 o 
   3  12  11       23.34       28.55      2.37 o 
   0  13  11        0.27        1.17      1.93 o 
   1  13  11        4.31        4.75      1.73 o 
   2  13  11        6.48        6.50      1.58 o 
   0   0  12       81.62       92.15      3.73 o 
   1   0  12       65.78       62.88      2.58 o 
   2   0  12       65.26       68.45      3.67 o 
   3   0  12        0.00        1.47      0.87 o 
   4   0  12       58.70       58.65      2.26 o 
   5   0  12       45.28       42.08      2.87 o 
   6   0  12        0.01        2.95      1.52 o 
   7   0  12        2.22        1.90      1.28 o 
   0   1  12       40.72       52.50      7.49 o 
   1   1  12       17.25       17.64      1.16 o 
   2   1  12       21.70       22.10      1.41 o 
   3   1  12       20.16       20.40      1.04 o 
   4   1  12       30.93       34.75      1.29 o 
   5   1  12       17.94       20.22      0.87 o 
   6   1  12       19.77       14.74      1.64 o 
   7   1  12        1.81        1.82      1.13 o 
   0   2  12        1.39        1.31      0.95 o 
   1   2  12        5.27        6.33      1.03 o 
   2   2  12       90.36       87.91      2.27 o 
   3   2  12       31.24       31.55      1.06 o 
   4   2  12       33.24       30.77      1.07 o 
   5   2  12       27.65       31.25      1.13 o 
   6   2  12       14.52       11.28      2.01 o 
   7   2  12       21.88       33.62      5.64 o 
   0   3  12       38.64       29.86      2.20 o 
   1   3  12      210.05      212.33      3.52 o 
   2   3  12       80.29       72.40      1.48 o 
   3   3  12       57.17       61.95      1.43 o 
   4   3  12        4.84        4.25      0.76 o 
   5   3  12        8.69        8.86      0.77 o 
   6   3  12        1.07        1.13      1.07 o 
   7   3  12       14.14       16.35      2.44 o 
   0   4  12       53.87       58.48      3.54 o 
   1   4  12      154.58      159.86      2.65 o 
   2   4  12      166.66      173.26      2.23 o 
   3   4  12       76.77       74.80      2.24 o 
   4   4  12       10.07        7.80      1.12 o 
   5   4  12       18.21       22.98      1.17 o 
   6   4  12        4.21        6.60      1.87 o 
   7   4  12        1.41        5.23      1.93 o 
   0   5  12        6.83        5.73      1.04 o 
   1   5  12      120.30      116.84      2.57 o 
   2   5  12      195.95      206.30      3.56 o 
   3   5  12       15.22       17.30      1.70 o 
   4   5  12      119.98      126.45      2.63 o 
   5   5  12       41.00       51.23      1.39 o 
   6   5  12       23.77       27.10      3.78 o 
   0   6  12       90.16       98.06      2.12 o 
   1   6  12       68.78       66.88      2.04 o 
   2   6  12       56.19       55.08      1.84 o 
   3   6  12       44.19       47.36      1.84 o 
   4   6  12       30.05       25.45      1.39 o 
   5   6  12       36.35       43.76      1.44 o 
   6   6  12        4.59        4.08      1.43 o 
   0   7  12        0.00       -0.43      0.43 o 
   1   7  12       34.71       37.85      2.06 o 
   2   7  12       39.40       39.84      1.92 o 
   3   7  12       32.01       37.73      1.82 o 
   4   7  12        7.14        6.76      1.16 o 
   5   7  12        7.97        6.52      2.18 o 
   6   7  12        8.10       10.40      1.96 o 
   0   8  12        6.85        4.47      2.02 o 
   1   8  12        3.34        2.19      0.97 o 
   2   8  12       22.65       26.63      1.81 o 
   3   8  12        2.55        2.38      0.99 o 
   4   8  12       14.05       10.36      2.17 o 
   5   8  12       30.57       39.56      4.88 o 
   0   9  12       80.53       88.97      3.23 o 
   1   9  12        4.25        3.15      1.38 o 
   2   9  12        0.15        0.16      0.67 o 
   3   9  12       19.72       19.20      3.01 o 
   4   9  12       20.75       22.79      3.93 o 
   5   9  12        2.53        1.10      1.25 o 
   0  10  12        1.29        0.83      1.64 o 
   1  10  12        5.54        5.09      1.51 o 
   2  10  12        0.34        0.91      0.95 o 
   3  10  12       49.84       64.99      2.19 o 
   4  10  12       17.30       16.47      3.69 o 
   0  11  12       15.32       12.17      2.52 o 
   1  11  12       15.90       16.56      1.77 o 
   2  11  12       44.15       54.28      2.74 o 
   3  11  12        1.90        1.06      1.16 o 
   4  11  12       19.99       20.69      3.76 o 
   0  12  12       10.34        9.29      2.67 o 
   1  12  12        0.74        2.03      1.56 o 
   2  12  12        5.81        6.71      1.62 o 
   3  12  12       38.59       51.29      3.20 o 
   0  13  12       18.03       21.99      2.99 o 
   1  13  12       11.68       11.94      1.90 o 
   1   0  13      100.89       98.16      3.15 o 
   2   0  13      164.78      177.19      9.80 o 
   3   0  13       19.89       28.38      3.72 o 
   4   0  13      115.85      115.89      2.98 o 
   5   0  13        8.38        7.86      1.09 o 
   6   0  13        0.53        0.87      1.36 o 
   7   0  13        5.11        1.99      1.34 o 
   0   1  13        0.54        0.23      0.82 o 
   1   1  13      107.78      113.33      2.29 o 
   2   1  13       84.43       98.60      8.89 o 
   3   1  13       57.19       56.34      1.83 o 
   4   1  13        7.44        6.13      0.80 o 
   5   1  13       41.88       47.39      2.58 o 
   6   1  13       12.47       11.87      2.13 o 
   7   1  13        7.04        8.98      2.41 o 
   0   2  13        0.92        0.46      1.06 o 
   1   2  13        1.90        5.37      1.34 o 
   2   2  13       47.30       51.51      3.42 o 
   3   2  13        4.93        6.57      1.49 o 
   4   2  13        4.90        4.85      0.71 o 
   5   2  13        3.17        1.66      0.63 o 
   6   2  13        0.44       -0.36      0.86 o 
   0   3  13       41.50       40.40      2.58 o 
   1   3  13       80.52       81.87      2.67 o 
   2   3  13       35.34       34.57      1.17 o 
   3   3  13       55.55       52.35      1.46 o 
   4   3  13        2.30        2.09      0.63 o 
   5   3  13       21.16       24.87      1.19 o 
   6   3  13       20.22       17.04      4.60 o 
   0   4  13      162.33      172.09      4.73 o 
   1   4  13       51.66       55.37      1.86 o 
   2   4  13       16.54       18.52      0.81 o 
   3   4  13       32.47       31.01      1.13 o 
   4   4  13       19.73       21.22      0.97 o 
   5   4  13       39.20       46.25      1.74 o 
   6   4  13        6.20        4.96      1.51 o 
   0   5  13       21.20       19.68      1.40 o 
   1   5  13      107.45      106.63      3.40 o 
   2   5  13      112.42      107.09      2.36 o 
   3   5  13       11.38       15.20      1.70 o 
   4   5  13       18.64       23.14      1.52 o 
   5   5  13       24.92       27.66      1.23 o 
   6   5  13        1.86        0.69      1.03 o 
   0   6  13       21.11       22.65      1.52 o 
   1   6  13      136.39      137.60      3.00 o 
   2   6  13       23.33       22.80      1.78 o 
   3   6  13       34.19       36.03      2.00 o 
   4   6  13       43.44       50.87      1.89 o 
   5   6  13        0.56       -0.39      1.00 o 
   6   6  13        2.09        2.54      1.15 o 
   0   7  13      129.80      128.98      4.93 o 
   1   7  13       67.08       69.28      2.23 o 
   2   7  13       29.80       33.49      1.84 o 
   3   7  13       35.81       43.91      1.73 o 
   4   7  13        2.68        2.54      0.89 o 
   5   7  13        6.91        7.78      1.77 o 
   0   8  13       17.88       19.32      2.90 o 
   1   8  13       12.21       12.53      1.36 o 
   2   8  13        3.99        4.52      1.12 o 
   3   8  13       25.81       25.31      4.49 o 
   4   8  13        2.15        1.96      0.95 o 
   5   8  13       14.31        8.79      3.39 o 
   0   9  13       13.27        7.29      4.89 o 
   1   9  13        0.01       -1.12      1.12 o 
   2   9  13       13.53       19.08      1.63 o 
   3   9  13       20.90       20.55      2.36 o 
   4   9  13        0.18        0.82      0.84 o 
   0  10  13        8.63       10.01      3.37 o 
   1  10  13        4.01        3.64      1.40 o 
   2  10  13       25.37       29.13      3.68 o 
   3  10  13       36.58       48.70      6.18 o 
   4  10  13        6.65        6.98      1.63 o 
   0  11  13       18.80       17.59      2.35 o 
   1  11  13        2.97        3.63      1.47 o 
   2  11  13        6.79        6.72      1.82 o 
   3  11  13        6.24        6.55      1.81 o 
   0  12  13        0.05       -0.62      1.39 o 
   1  12  13        0.00       -0.04      0.79 o 
   2  12  13        3.50        2.66      1.26 o 
   0   0  14       35.25       41.67      3.19 o 
   1   0  14        3.05        3.59      1.34 o 
   2   0  14       53.54       53.22      5.02 o 
   3   0  14        4.42        5.36      1.40 o 
   4   0  14       11.02        9.75      1.74 o 
   5   0  14        9.80        6.48      1.99 o 
   6   0  14        1.78        2.40      1.63 o 
   0   1  14       32.73       37.96      4.71 o 
   1   1  14      126.13      129.92      2.67 o 
   2   1  14       46.29       53.47      1.91 o 
   3   1  14       20.87       23.83      1.21 o 
   4   1  14       13.84       12.40      1.13 o 
   5   1  14        9.13        5.94      1.12 o 
   6   1  14        3.11        1.67      1.06 o 
   0   2  14       51.75       54.41      2.93 o 
   1   2  14       62.24       74.94      5.16 o 
   2   2  14       32.37       37.12      1.72 o 
   3   2  14        3.21        3.22      0.73 o 
   4   2  14        8.63        7.39      0.86 o 
   5   2  14        4.64        3.17      0.77 o 
   6   2  14        7.25        6.00      1.87 o 
   0   3  14       60.44       65.87      3.17 o 
   1   3  14        7.08        9.01      1.59 o 
   2   3  14       20.91       24.07      1.12 o 
   3   3  14       15.44       17.74      1.65 o 
   4   3  14       35.06       38.07      1.92 o 
   5   3  14       25.69       33.44      2.20 o 
   6   3  14        3.57        4.34      1.85 o 
   0   4  14        0.10        0.96      1.33 o 
   1   4  14       61.92       65.70      2.16 o 
   2   4  14       95.89       99.55      1.85 o 
   3   4  14       24.16       25.03      1.08 o 
   4   4  14        0.71        0.27      0.43 o 
   5   4  14       11.42        9.65      1.97 o 
   6   4  14       19.03       13.75      4.58 o 
   0   5  14       32.46       39.62      2.48 o 
   1   5  14       34.21       35.08      1.26 o 
   2   5  14       10.79        9.30      1.42 o 
   3   5  14       11.08       11.43      1.39 o 
   4   5  14        7.06        6.57      1.13 o 
   5   5  14       27.80       34.94      3.68 o 
   6   5  14        1.76        1.64      1.31 o 
   0   6  14        3.64        4.53      0.98 o 
   1   6  14        1.82        2.86      1.05 o 
   2   6  14        3.22        2.91      1.07 o 
   3   6  14       71.05       79.06      3.44 o 
   4   6  14        2.34        2.81      0.96 o 
   5   6  14        2.79        2.41      1.04 o 
   0   7  14        1.14       -0.17      1.49 o 
   1   7  14        5.37        5.04      1.26 o 
   2   7  14       10.14       11.47      1.77 o 
   3   7  14        2.24        1.02      1.01 o 
   4   7  14       21.06       21.68      2.83 o 
   5   7  14        8.51        6.94      1.76 o 
   0   8  14        0.71        1.62      1.67 o 
   1   8  14        0.62        0.63      0.79 o 
   2   8  14       21.32       24.42      2.60 o 
   3   8  14        2.26        1.83      0.96 o 
   4   8  14       14.42       10.32      1.89 o 
   0   9  14        0.06       -1.15      2.94 o 
   1   9  14       31.31       42.50      3.79 o 
   2   9  14        6.72        8.73      1.85 o 
   3   9  14        9.19        9.40      1.97 o 
   4   9  14       46.07       57.22      2.48 o 
   0  10  14        1.22        1.83      1.56 o 
   1  10  14        5.50        5.42      1.68 o 
   2  10  14       17.45       20.27      2.74 o 
   3  10  14       23.62       25.41      3.77 o 
   0  11  14       35.53       50.31      5.59 o 
   1  11  14       14.56       14.43      2.26 o 
   2  11  14        0.14       -0.51      1.05 o 
   0  12  14        3.67        3.91      2.68 o 
   1   0  15       11.67       26.28      8.09 o 
   2   0  15       43.14       45.36      2.60 o 
   3   0  15       15.73       15.36      1.55 o 
   4   0  15        0.35        0.89      1.04 o 
   5   0  15        1.56        1.18      0.93 o 
   6   0  15        8.00        7.45      2.23 o 
   0   1  15       55.28       62.65      3.60 o 
   1   1  15       43.58       72.55      8.64 o 
   2   1  15       45.58       50.99      2.21 o 
   3   1  15        0.72        0.83      0.60 o 
   4   1  15        3.12        2.04      0.73 o 
   5   1  15        7.21        4.95      0.88 o 
   6   1  15        0.28        0.42      0.88 o 
   0   2  15      208.41      222.40      5.14 o 
   1   2  15      122.18      136.52      3.61 o 
   2   2  15       15.83       24.11      3.76 o 
   3   2  15        1.03        1.07      0.63 o 
   4   2  15        3.19        1.23      0.66 o 
   5   2  15        4.32        3.18      0.88 o 
   6   2  15        7.34        8.33      1.93 o 
   0   3  15        1.28        7.63      4.82 o 
   1   3  15       80.28       91.30      2.93 o 
   2   3  15       30.75       36.56      1.47 o 
   3   3  15        1.83        0.38      0.58 o 
   4   3  15        4.40        3.40      0.72 o 
   5   3  15       19.73       22.78      4.30 o 
   6   3  15        3.76        2.26      1.55 o 
   0   4  15        0.01        0.33      1.43 o 
   1   4  15       86.09       92.54      2.45 o 
   2   4  15       43.75       49.74      1.51 o 
   3   4  15        0.34        0.61      0.51 o 
   4   4  15       11.87       13.52      1.34 o 
   5   4  15        1.02        0.68      0.87 o 
   0   5  15        0.69        1.21      0.95 o 
   1   5  15        0.43        0.26      0.39 o 
   2   5  15        0.59        0.09      0.57 o 
   3   5  15        3.45        3.61      1.21 o 
   4   5  15        1.40        1.28      1.00 o 
   5   5  15        3.49        4.05      1.18 o 
   0   6  15       62.55       55.36      2.81 o 
   1   6  15       21.83       23.89      2.73 o 
   2   6  15        2.50        2.36      1.02 o 
   3   6  15        0.79        0.95      0.81 o 
   4   6  15       12.88       11.11      1.87 o 
   5   6  15        1.40        0.13      0.93 o 
   0   7  15        1.86        1.91      2.31 o 
   1   7  15        2.42        2.48      1.00 o 
   2   7  15       31.61       33.38      4.40 o 
   3   7  15       25.51       31.36      4.10 o 
   4   7  15        7.50        5.66      1.31 o 
   0   8  15       13.39       15.29      4.68 o 
   1   8  15       28.28       30.74      1.55 o 
   2   8  15        4.15        3.27      1.45 o 
   3   8  15       10.29        6.86      1.83 o 
   4   8  15        1.04        1.33      0.89 o 
   0   9  15       14.07       16.94      3.74 o 
   1   9  15        2.23        2.47      1.64 o 
   2   9  15        2.02        2.12      1.25 o 
   3   9  15        5.44        5.55      1.41 o 
   0  10  15        0.42        2.60      2.83 o 
   1  10  15        1.61        0.54      1.06 o 
   2  10  15        3.73        4.61      1.95 o 
   0  11  15        8.27        8.01      3.04 o 
   1  11  15        6.90        7.04      2.31 o 
   0   0  16        5.33        6.17      2.60 o 
   1   0  16        0.46        0.17      1.25 o 
   2   0  16        8.11        9.32      2.54 o 
   3   0  16       32.84       35.49      2.74 o 
   4   0  16        5.72        6.54      1.68 o 
   5   0  16        0.34        0.99      1.00 o 
   0   1  16       22.70       25.23      2.75 o 
   1   1  16       18.27       17.82      1.70 o 
   2   1  16        8.59        7.90      1.55 o 
   3   1  16       15.69       15.81      2.52 o 
   4   1  16        2.77        1.95      0.85 o 
   5   1  16        4.89        4.10      0.96 o 
   0   2  16       18.86       17.03      2.54 o 
   1   2  16       34.32       38.49      2.04 o 
   2   2  16       20.68       22.91      1.70 o 
   3   2  16        2.94        2.14      0.75 o 
   4   2  16       13.74       12.41      2.13 o 
   5   2  16       17.56       13.54      3.42 o 
   0   3  16       33.90       37.41      2.69 o 
   1   3  16       93.11       98.80      2.94 o 
   2   3  16       19.88       19.02      1.07 o 
   3   3  16       12.09        7.02      1.21 o 
   4   3  16        3.12        3.22      0.85 o 
   5   3  16        1.96        0.88      0.99 o 
   0   4  16       30.48       31.96      2.60 o 
   1   4  16        4.68        3.97      1.20 o 
   2   4  16        0.23        0.23      0.48 o 
   3   4  16        3.29        2.14      0.85 o 
   4   4  16        8.61        6.80      1.40 o 
   5   4  16        4.30        2.56      1.21 o 
   0   5  16       43.07       47.78      2.61 o 
   1   5  16        5.20        4.35      1.04 o 
   2   5  16       16.84       19.01      2.89 o 
   3   5  16        1.44        1.50      1.02 o 
   4   5  16       13.54       16.15      2.58 o 
   5   5  16        7.59        5.66      1.58 o 
   0   6  16        0.16        0.17      0.88 o 
   1   6  16        4.02        3.40      1.15 o 
   2   6  16        4.11        3.39      1.37 o 
   3   6  16        8.76        5.46      1.51 o 
   4   6  16        3.10        3.96      1.32 o 
   0   7  16        6.03        8.48      4.05 o 
   1   7  16        0.26       -0.03      0.71 o 
   2   7  16        1.31        1.12      1.07 o 
   3   7  16       16.71       16.44      3.45 o 
   4   7  16        1.75        2.09      0.98 o 
   0   8  16        1.32        2.83      2.50 o 
   1   8  16       22.77       22.45      3.40 o 
   2   8  16       24.16       30.50      6.06 o 
   3   8  16        6.53        4.87      1.58 o 
   0   9  16        3.59        4.57      3.02 o 
   1   9  16       10.92       14.71      2.68 o 
   2   9  16        6.52        4.15      3.14 o 
   0  10  16       41.03       50.99      4.83 o 
   1  10  16        8.80        9.26      2.72 o 
   1   0  17        5.81        7.67      1.74 o 
   2   0  17       22.23       29.82      5.23 o 
   3   0  17        5.21        2.83      1.43 o 
   4   0  17        1.09        0.14      0.98 o 
   5   0  17        3.61        2.13      1.40 o 
   0   1  17      189.41      212.87      6.80 o 
   1   1  17      151.76      171.63      3.35 o 
   2   1  17        6.15        4.55      1.13 o 
   3   1  17        3.66        2.16      0.91 o 
   4   1  17        9.81        7.27      1.12 o 
   5   1  17        6.86        4.39      1.27 o 
   0   2  17       19.21       43.76     14.74 o 
   1   2  17       74.77      116.59     13.45 o 
   2   2  17       11.89       10.63      1.75 o 
   3   2  17        3.94        3.88      0.84 o 
   4   2  17        2.91        1.97      0.92 o 
   5   2  17        3.37        3.17      1.22 o 
   0   3  17       28.26       37.94      2.83 o 
   1   3  17        0.41       -1.42      1.46 o 
   2   3  17       21.80       25.73      1.44 o 
   3   3  17        0.23        0.35      0.74 o 
   4   3  17        2.37        2.11      0.87 o 
   0   4  17        5.73        6.95      2.17 o 
   1   4  17        0.13        0.45      0.79 o 
   2   4  17        0.79        1.35      0.98 o 
   3   4  17        5.90        4.19      1.21 o 
   4   4  17        1.96        1.28      0.91 o 
   0   5  17        0.90       -0.05      0.81 o 
   1   5  17        2.11        1.93      1.02 o 
   2   5  17        2.46        3.29      1.15 o 
   3   5  17        4.11        2.81      1.22 o 
   4   5  17        6.34        5.70      1.36 o 
   0   6  17       10.10        5.01      3.93 o 
   1   6  17        7.93        7.35      1.54 o 
   2   6  17       21.89       26.40      3.01 o 
   3   6  17        1.31       -0.01      0.70 o 
   0   7  17        0.11        0.02      1.61 o 
   1   7  17        0.86        0.17      0.95 o 
   2   7  17        2.11        1.70      1.16 o 
   3   7  17        4.88        3.59      1.37 o 
   0   8  17        5.54        2.76      2.79 o 
   1   8  17        4.76        6.25      2.04 o 
   2   8  17       21.56       13.87      6.37 o 
   0   9  17        2.80        2.43      2.40 o 
   1   9  17       19.94       21.22      4.34 o 
   0   0  18       61.93       95.14      8.47 o 
   1   0  18       44.03       53.60      4.93 o 
   2   0  18       13.61       13.73      5.41 o 
   3   0  18       14.10        7.17      2.77 o 
   4   0  18        9.46        7.13      1.67 o 
   0   1  18       66.86       88.02     10.96 o 
   1   1  18        1.55        1.34      1.27 o 
   2   1  18       14.42       14.13      2.82 o 
   3   1  18        1.52        1.44      0.98 o 
   4   1  18       12.90       11.41      2.13 o 
   0   2  18        0.17        0.61      1.32 o 
   1   2  18        0.63        0.64      0.93 o 
   2   2  18        2.86        1.92      0.95 o 
   3   2  18       26.19       29.50      4.58 o 
   4   2  18        7.54        7.37      1.35 o 
   0   3  18        0.50        1.03      1.46 o 
   1   3  18        7.73        7.83      1.24 o 
   2   3  18        6.35        6.01      1.40 o 
   3   3  18        8.29        4.29      1.21 o 
   4   3  18        2.55        2.26      0.90 o 
   0   4  18        0.02       -0.14      1.12 o 
   1   4  18       13.52       13.80      1.53 o 
   2   4  18        3.55        3.26      0.98 o 
   3   4  18        2.01        1.23      0.85 o 
   0   5  18        0.01        0.14      1.11 o 
   1   5  18        0.60       -0.06      0.78 o 
   2   5  18        0.28        0.49      0.93 o 
   3   5  18        2.37        1.25      1.07 o 
   0   6  18        0.01       -0.03      1.54 o 
   1   6  18        4.74        3.64      1.68 o 
   2   6  18        8.70        5.34      1.90 o 
   3   6  18        1.46        2.45      1.27 o 
   0   7  18        0.86        1.38      1.95 o 
   1   7  18        3.33        1.56      1.39 o 
   2   7  18        1.36        0.10      0.95 o 
   0   8  18        0.00        0.44      2.24 o 
   1   0  19       14.94        8.41      8.14 o 
   2   0  19        2.17        1.65      1.92 o 
   3   0  19        2.75        2.64      1.54 o 
   0   1  19       30.85       32.30      3.98 o 
   1   1  19        7.63        5.73      1.78 o 
   2   1  19        8.17        6.76      1.91 o 
   3   1  19        3.06        1.47      0.94 o 
   0   2  19        3.56        3.63      1.73 o 
   1   2  19        6.36        5.87      1.39 o 
   2   2  19        1.36        0.98      0.94 o 
   3   2  19        7.34        4.90      1.50 o 
   0   3  19        0.79       -0.39      1.50 o 
   1   3  19        5.76        5.24      1.36 o 
   2   3  19        8.92        5.73      1.70 o 
   3   3  19       12.93       12.93      2.79 o 
   0   4  19        0.12        1.74      1.61 o 
   1   4  19        1.36        0.82      1.02 o 
   2   4  19        1.13        1.50      1.09 o 
   0   5  19        0.78        1.16      1.40 o 
   1   5  19        0.40        0.26      0.96 o 
   2   5  19        0.40        0.52      1.20 o 
   0   6  19        0.60        2.38      2.18 o 
   1   6  19        0.28        0.97      1.75 o 
   0   0  20        7.85        8.34      6.07 o 
   1   0  20       13.69       12.79      3.40 o 
   2   0  20       17.45       13.86      6.07 o 
   0   1  20        9.36       24.55      8.60 o 
   1   1  20       18.76       18.10      2.96 o 
   2   1  20        0.00        0.80      0.99 o 
   0   2  20       28.99       35.67      3.66 o 
   1   2  20        9.39        7.09      2.11 o 
   2   2  20        7.03        5.36      1.66 o 
   0   3  20       11.94       15.07      3.60 o 
   1   3  20       12.30       12.01      2.07 o 
   0   4  20        5.15        7.49      2.23 o 
   1   4  20        0.99        1.45      0.96 o 
                                                 
